# Supplementary material for: The need for patient-centric medicine design: investigating key physical characteristics of oral solid medications to improve acceptance of older patients in Addis Ababa, Ethiopia
Source: PLoS One. 2026 Mar 6;21(3):e0331267. doi: 10.1371/journal.pone.0331267 (PMC13046391; doi:10.1371/journal.pone.0331267)
Supplement: S2 File — (XLSX) [file pone.0331267.s002.xlsx]

## Sheet: Spss File for data analysis
id	agecatagory	@_2_Sex	@_3_Religious_Affiliation	@_4_Residence	@_5_Marital_status	region	@_7_Level_of_education	@_8_Occupation	income	@_10_Do_you_have_health_insurance	@_11_Do_you_have_suppo_members_care_givers	@_1_Alcohol_consumption	@_2_Tobacco_smoking	@_3_Physical_activity	@_4_Chat_chewing	@_5_Do_you_think_that_health_care_provider	@_6_How_do_you_descri_ly_living_activities	@_7_Medication_Dosing_Reminders	yearsr	@_9_Number_of_oral_solid_medica	memory	swallowing	visual	movement	sensetion	hearing	hypertension	DM	cardiac	Astma	antiinflamtory	CNS	endocrine	CLD	Infection	Other	@_3_How_would_you_des_medical_condition_s	@_4_How_many_years_ha_tion_years	@_5_How_frequently_do_l_services_in_a_year	@_6_How_satisfied_are_healthcare_providers	@_7_How_satisfied_are_of_care_you_receive	catgeneral1	catgeneralharm	generalnecesity	catspcificconcern	catreligion	caltural_belief	adhere0002	knowledgecat
1	2	2	1	1	4	3	3	2	3	2	1	1	1	2	1	1	1	3	4	5	0	1	1	0	0	0	2	2	2	1	1	1	2	1	1	1	2	19	2	4	4	1	1	1	0	0	0	1	1
1	2	2	1	1	4	3	3	2	3	2	1	1	1	2	1	1	1	3	4	5	0	1	1	0	0	0	2	2	2	1	1	1	2	1	1	1	2	19	2	4	4	1	1	1	0	0	0	1	1
1	2	2	1	1	4	3	3	2	3	2	1	1	1	2	1	1	1	3	4	5	0	1	1	0	0	0	2	2	2	1	1	1	2	1	1	1	2	19	2	4	4	1	1	1	0	0	0	1	1
1	2	2	1	1	4	3	3	2	3	2	1	1	1	2	1	1	1	3	4	5	0	1	1	0	0	0	2	2	2	1	1	1	2	1	1	1	2	19	2	4	4	1	1	1	0	0	0	1	1
2	3	1	2	2	1	3	1	3	2	1	1	1	1	2	1	1	2	1	4	4	1	0	0	1	0	0	2	1	2	1	2	1	1	1	2	1	3	9	3	2	2	0	0	1	1	1	1	1	1
2	3	1	2	2	1	3	1	3	2	1	1	1	1	2	1	1	2	1	4	4	1	0	0	1	0	0	2	1	2	1	2	1	1	1	2	1	3	9	2	4	4	1	1	1	0	0	0	1	1
2	3	1	2	2	1	3	1	3	2	1	1	1	1	2	1	1	2	1	4	4	1	0	0	1	0	0	2	1	2	1	2	1	1	1	2	1	3	9	3	2	2	0	0	1	1	1	1	1	1
2	3	1	2	2	1	3	1	3	2	1	1	1	1	2	1	1	2	1	4	4	1	0	0	1	0	0	2	1	2	1	2	1	1	1	2	1	3	9	3	2	2	0	0	1	1	1	1	1	1
2	3	1	2	2	1	3	1	3	2	1	1	1	1	2	1	1	2	1	4	4	1	0	0	1	0	0	2	1	2	1	2	1	1	1	2	1	3	9	3	2	2	0	0	1	1	1	1	1	1
3	6	1	1	1	1	1	4	1	2	2	1	2	2	1	1	1	1	3	4	4	0	0	0	0	0	1	2	2	1	2	1	1	1	1	1	2	2	21	3	4	4	0	0	1	0	0	0	2	1
3	6	1	1	1	1	1	4	1	2	2	1	2	2	1	1	1	1	3	4	4	0	0	0	0	0	1	2	2	1	2	1	1	1	1	1	2	2	21	3	4	4	0	0	1	0	0	0	2	1
3	6	1	1	1	1	1	4	1	2	2	1	2	2	1	1	1	1	3	4	4	0	0	0	0	0	1	2	2	1	2	1	1	1	1	1	2	2	21	3	4	4	0	0	1	0	0	0	2	1
3	6	1	1	1	1	1	4	1	2	2	1	2	2	1	1	1	1	3	4	4	0	0	0	0	0	1	2	2	1	2	1	1	1	1	1	2	2	21	3	4	4	0	0	1	0	0	0	2	1
4	2	2	3	2	5	5	1	4	1	1	2	1	1	1	1	1	2	1	1	4	0	1	1	0	1	0	1	1	1	1	2	2	1	1	2	1	2	4	4	2	2	1	1	0	1	0	2	1	0
4	2	2	3	2	5	5	1	4	1	1	2	1	1	1	1	1	2	1	1	4	0	1	1	0	1	0	1	1	1	1	2	2	1	1	2	1	2	4	4	2	2	1	1	0	1	0	2	1	0
4	2	2	3	2	5	5	1	4	1	1	2	1	1	1	1	1	2	1	1	4	0	1	1	0	1	0	1	1	1	1	2	2	1	1	2	1	2	4	4	2	2	1	1	0	1	0	2	1	0
4	2	2	3	2	5	5	1	4	1	1	2	1	1	1	1	1	2	1	1	4	0	1	1	0	1	0	1	1	1	1	2	2	1	1	2	1	2	4	4	2	2	1	1	0	1	0	2	1	0
5	2	1	2	2	1	3	2	2	2	2	1	1	3	2	3	1	1	1	1	3	1	0	0	0	0	0	1	1	1	1	1	1	1	2	1	1	2	3	1	4	4	1	0	0	1	1	0	2	1
5	2	1	2	2	1	3	2	2	2	2	1	1	3	2	3	1	1	1	1	3	1	0	0	0	0	0	1	1	1	1	1	1	1	2	1	1	2	3	1	4	4	1	0	0	1	1	0	2	1
5	2	1	2	2	1	3	2	2	2	2	1	1	3	2	3	1	1	1	1	3	1	0	0	0	0	0	1	1	1	1	1	1	1	2	1	1	2	3	1	4	4	1	0	0	1	1	0	2	1
6	7	1	1	1	2	3	1	3	1	1	1	1	1	2	1	1	4	2	4	5	0	0	1	0	0	1	2	2	2	1	1	1	1	1	1	1	3	25	1	4	4	1	1	1	1	0	1	1	0
6	7	1	1	1	2	3	1	3	1	1	1	1	1	2	1	1	4	2	4	5	0	0	1	0	0	1	2	2	2	1	1	1	1	1	1	1	3	25	1	4	4	1	1	1	1	0	1	1	0
6	7	1	1	1	2	3	1	3	1	1	1	1	1	2	1	1	4	2	4	5	0	0	1	0	0	1	2	2	2	1	1	1	1	1	1	1	3	25	1	4	4	1	1	1	1	0	1	1	0
6	7	1	1	1	2	3	1	3	1	1	1	1	1	2	1	1	4	2	4	5	0	0	1	0	0	1	2	2	2	1	1	1	1	1	1	1	3	25	1	4	4	1	1	1	1	0	1	1	0
6	7	1	1	1	2	3	1	3	1	1	1	1	1	2	1	1	4	2	4	5	0	0	1	0	0	1	2	2	2	1	1	1	1	1	1	1	3	25	1	4	4	1	1	1	1	0	1	1	0
7	2	2	3	2	1	1	1	4	3	1	1	2	1	2	1	1	3	2	2	4	1	0	0	1	0	0	1	1	1	1	2	1	1	1	2	1	3	8	2	2	2	1	1	0	1	1	2	1	0
7	2	2	3	2	1	1	1	4	3	1	1	2	1	2	1	1	3	2	2	4	1	0	0	1	0	0	1	1	1	1	2	1	1	1	2	1	3	8	2	2	2	1	1	0	1	1	2	1	0
7	2	2	3	2	1	1	1	4	3	1	1	2	1	2	1	1	3	2	2	4	1	0	0	1	0	0	1	1	1	1	2	1	1	1	2	1	3	8	2	2	2	1	1	0	1	1	2	1	0
7	2	2	3	2	1	1	1	4	3	1	1	2	1	2	1	1	3	2	2	4	1	0	0	1	0	0	1	1	1	1	2	1	1	1	2	1	3	8	2	2	2	1	1	0	1	1	2	1	0
8	3	2	1	2	2	4	1	3	1	1	1	2	1	1	1	2	3	2	1	5	0	1	1	1	0	1	1	1	2	1	2	1	2	1	1	1	3	9	1	1	1	1	1	0	1	1	1	2	1
8	3	2	1	2	2	4	1	3	1	1	1	2	1	1	1	2	3	2	1	5	0	1	1	1	0	1	1	1	2	1	2	1	2	1	1	1	3	9	1	1	1	1	1	0	1	1	1	2	1
8	3	2	1	2	2	4	1	3	1	1	1	2	1	1	1	2	3	2	1	5	0	1	1	1	0	1	1	1	2	1	2	1	2	1	1	1	3	9	1	1	1	1	1	0	1	1	1	2	1
8	3	2	1	2	2	4	1	3	1	1	1	2	1	1	1	2	3	2	1	5	0	1	1	1	0	1	1	1	2	1	2	1	2	1	1	1	3	9	1	1	1	1	1	0	1	1	1	2	1
8	3	2	1	2	2	4	1	3	1	1	1	2	1	1	1	2	3	2	1	5	0	1	1	1	0	1	1	1	2	1	2	1	2	1	1	1	3	9	1	1	1	1	1	0	1	1	1	2	1
9	4	1	2	1	1	2	1	2	2	2	1	1	1	1	3	1	4	1	3	5	0	1	1	1	0	0	2	2	1	1	1	1	1	1	1	1	3	11	1	1	1	1	1	0	1	0	2	2	0
9	4	1	2	1	1	2	1	2	2	2	1	1	1	1	3	1	4	1	3	5	0	1	1	1	0	0	2	2	1	1	1	1	1	1	1	1	3	11	1	1	1	1	1	0	1	0	2	2	0
9	4	1	2	1	1	2	1	2	2	2	1	1	1	1	3	1	4	1	3	5	0	1	1	1	0	0	2	2	1	1	1	1	1	1	1	1	3	11	1	1	1	1	1	0	1	0	2	2	0
9	4	1	2	1	1	2	1	2	2	2	1	1	1	1	3	1	4	1	3	5	0	1	1	1	0	0	2	2	1	1	1	1	1	1	1	1	3	11	1	1	1	1	1	0	1	0	2	2	0
9	4	1	2	1	1	2	1	2	2	2	1	1	1	1	3	1	4	1	3	5	0	1	1	1	0	0	2	2	1	1	1	1	1	1	1	1	3	11	1	1	1	1	1	0	1	0	2	2	0
10	2	2	1	2	1	6	1	3	2	2	2	3	3	2	3	1	1	1	1	5	0	0	0	0	1	0	1	1	1	1	1	1	1	2	1	2	3	3	2	3	3	1	0	0	1	0	1	1	0
10	2	2	1	2	1	6	1	3	2	2	2	3	3	2	3	1	1	1	1	5	0	0	0	0	1	0	1	1	1	1	1	1	1	2	1	2	3	3	2	3	3	1	0	0	1	0	1	1	0
10	2	2	1	2	1	6	1	3	2	2	2	3	3	2	3	1	1	1	1	5	0	0	0	0	1	0	1	1	1	1	1	1	1	2	1	2	3	3	2	3	3	1	0	0	1	0	1	1	0
10	2	2	1	2	1	6	1	3	2	2	2	3	3	2	3	1	1	1	1	5	0	0	0	0	1	0	1	1	1	1	1	1	1	2	1	2	3	3	2	3	3	1	0	0	1	0	1	1	0
10	2	2	1	2	1	6	1	3	2	2	2	3	3	2	3	1	1	1	1	5	0	0	0	0	1	0	1	1	1	1	1	1	1	2	1	2	3	3	2	3	3	1	0	0	1	0	1	1	0
11	2	1	2	1	1	3	4	1	1	1	2	1	1	1	3	2	1	3	1	4	0	1	0	0	1	0	1	1	1	1	1	2	1	1	1	1	1	3	3	3	3	0	1	1	0	0	0	1	1
11	2	1	2	1	1	3	4	1	1	1	2	1	1	1	3	2	1	3	1	4	0	1	0	0	1	0	1	1	1	1	1	2	1	1	1	1	1	3	3	3	3	0	1	1	0	0	0	1	1
11	2	1	2	1	1	3	4	1	1	1	2	1	1	1	3	2	1	3	1	4	0	1	0	0	1	0	1	1	1	1	1	2	1	1	1	1	1	3	3	3	3	0	1	1	0	0	0	1	1
11	2	1	2	1	1	3	4	1	1	1	2	1	1	1	3	2	1	3	1	4	0	1	0	0	1	0	1	1	1	1	1	2	1	1	1	1	1	3	3	3	3	0	1	1	0	0	0	1	1
12	2	2	3	1	5	1	1	1	2	2	2	1	1	1	2	2	1	4	1	4	0	0	0	0	0	0	2	1	1	1	2	1	1	1	2	1	2	2	1	2	2	0	0	0	0	0	2	1	1
12	2	2	3	1	5	1	1	1	2	2	2	1	1	1	2	2	1	4	1	4	0	0	0	0	0	0	2	1	1	1	2	1	1	1	2	1	2	2	1	2	2	0	0	0	0	0	2	1	1
12	2	2	3	1	5	1	1	1	2	2	2	1	1	1	2	2	1	4	1	4	0	0	0	0	0	0	2	1	1	1	2	1	1	1	2	1	2	2	1	2	2	0	0	0	0	0	2	1	1
12	2	2	3	1	5	1	1	1	2	2	2	1	1	1	2	2	1	4	1	4	0	0	0	0	0	0	2	1	1	1	2	1	1	1	2	1	2	2	1	2	2	0	0	0	0	0	2	1	1
13	4	1	1	1	2	6	1	3	2	2	1	1	2	1	1	1	3	2	1	4	1	1	1	0	0	1	2	1	1	2	2	1	1	1	1	1	2	5	1	2	2	1	1	1	1	0	2	2	1
13	4	1	1	1	2	6	1	3	2	2	1	1	2	1	1	1	3	2	1	4	1	1	1	0	0	1	2	1	1	2	2	1	1	1	1	1	2	5	1	2	2	1	1	1	1	0	2	2	1
13	4	1	1	1	2	6	1	3	2	2	1	1	2	1	1	1	3	2	1	4	1	1	1	0	0	1	2	1	1	2	2	1	1	1	1	1	2	5	1	2	2	1	1	1	1	0	2	2	1
13	4	1	1	1	2	6	1	3	2	2	1	1	2	1	1	1	3	2	1	4	1	1	1	0	0	1	2	1	1	2	2	1	1	1	1	1	2	5	1	2	2	1	1	1	1	0	2	2	1
14	5	1	2	1	2	1	1	3	1	1	1	1	2	2	1	1	4	2	2	3	0	0	1	0	0	1	1	1	1	1	2	2	1	1	1	1	3	10	1	2	2	1	1	1	0	1	2	2	0
14	5	1	2	1	2	1	1	3	1	1	1	1	2	2	1	1	4	2	2	3	0	0	1	0	0	1	1	1	1	1	2	2	1	1	1	1	3	10	1	2	2	1	1	1	0	1	2	2	0
14	5	1	2	1	2	1	1	3	1	1	1	1	2	2	1	1	4	2	2	3	0	0	1	0	0	1	1	1	1	1	2	2	1	1	1	1	3	10	1	2	2	1	1	1	0	1	2	2	0
15	2	2	3	2	5	5	2	4	3	2	1	1	2	2	1	1	1	1	3	4	1	0	0	0	1	0	2	2	1	1	1	1	1	1	1	1	1	14	3	4	4	1	1	1	1	1	1	2	0
15	2	2	3	2	5	5	2	4	3	2	1	1	2	2	1	1	1	1	3	4	1	0	0	0	1	0	2	2	1	1	1	1	1	1	1	1	1	14	3	4	4	1	1	1	1	1	1	2	0
15	2	2	3	2	5	5	2	4	3	2	1	1	2	2	1	1	1	1	3	4	1	0	0	0	1	0	2	2	1	1	1	1	1	1	1	1	1	14	3	4	4	1	1	1	1	1	1	2	0
15	2	2	3	2	5	5	2	4	3	2	1	1	2	2	1	1	1	1	3	4	1	0	0	0	1	0	2	2	1	1	1	1	1	1	1	1	1	14	3	4	4	1	1	1	1	1	1	2	0
16	3	1	3	1	5	3	2	1	3	1	1	1	1	2	1	1	2	2	3	4	0	1	0	0	0	0	2	2	2	1	1	1	1	1	1	1	2	15	3	4	4	1	1	0	1	0	2	2	1
16	3	1	3	1	5	3	2	1	3	1	1	1	1	2	1	1	2	2	3	4	0	1	0	0	0	0	2	2	2	1	1	1	1	1	1	1	2	15	3	4	4	1	1	0	1	0	2	2	1
16	3	1	3	1	5	3	2	1	3	1	1	1	1	2	1	1	2	2	3	4	0	1	0	0	0	0	2	2	2	1	1	1	1	1	1	1	2	15	3	4	4	1	1	0	1	0	2	2	1
16	3	1	3	1	5	3	2	1	3	1	1	1	1	2	1	1	2	2	3	4	0	1	0	0	0	0	2	2	2	1	1	1	1	1	1	1	2	15	3	4	4	1	1	0	1	0	2	2	1
17	2	2	1	1	5	5	3	1	2	2	2	2	1	2	2	1	1	3	1	3	0	0	0	0	0	0	1	1	1	1	1	1	1	1	1	2	2	1	1	3	3	0	0	1	1	0	0	1	1
17	2	2	1	1	5	5	3	1	2	2	2	2	1	2	2	1	1	3	1	3	0	0	0	0	0	0	1	1	1	1	1	1	1	1	1	2	2	1	1	3	3	0	0	1	1	0	0	1	1
17	2	2	1	1	5	5	3	1	2	2	2	2	1	2	2	1	1	3	1	3	0	0	0	0	0	0	1	1	1	1	1	1	1	1	1	2	2	1	1	3	3	0	0	1	1	0	0	1	1
18	2	1	1	1	2	5	1	3	2	1	1	3	1	2	1	2	1	1	4	4	0	1	1	0	0	0	2	2	2	1	1	1	1	1	1	1	2	19	3	3	3	0	1	0	0	0	0	2	1
18	2	1	1	1	2	5	1	3	2	1	1	3	1	2	1	2	1	1	4	4	0	1	1	0	0	0	2	2	2	1	1	1	1	1	1	1	2	19	3	3	3	0	1	0	0	0	0	2	1
18	2	1	1	1	2	5	1	3	2	1	1	3	1	2	1	2	1	1	4	4	0	1	1	0	0	0	2	2	2	1	1	1	1	1	1	1	2	19	3	3	3	0	1	0	0	0	0	2	1
18	2	1	1	1	2	5	1	3	2	1	1	3	1	2	1	2	1	1	4	4	0	1	1	0	0	0	2	2	2	1	1	1	1	1	1	1	2	19	3	3	3	0	1	0	0	0	0	2	1
19	2	1	3	1	1	3	2	2	3	2	1	1	1	1	2	1	1	3	1	3	0	0	0	0	0	0	1	1	1	1	1	1	2	1	1	1	2	7	3	2	2	0	0	1	1	0	0	2	1
19	2	1	3	1	1	3	2	2	3	2	1	1	1	1	2	1	1	3	1	3	0	0	0	0	0	0	1	1	1	1	1	1	2	1	1	1	2	7	3	2	2	0	0	1	1	0	0	2	1
19	2	1	3	1	1	3	2	2	3	2	1	1	1	1	2	1	1	3	1	3	0	0	0	0	0	0	1	1	1	1	1	1	2	1	1	1	2	7	3	2	2	0	0	1	1	0	0	2	1
20	2	2	1	1	2	5	1	2	3	2	1	2	1	1	1	1	1	1	1	4	0	1	0	0	0	0	1	1	1	1	1	2	1	1	1	1	2	4	3	4	4	1	1	0	1	0	0	2	0
20	2	2	1	1	2	5	1	2	3	2	1	2	1	1	1	1	1	1	1	4	0	1	0	0	0	0	1	1	1	1	1	2	1	1	1	1	2	4	3	4	4	1	1	0	1	0	0	2	0
20	2	2	1	1	2	5	1	2	3	2	1	2	1	1	1	1	1	1	1	4	0	1	0	0	0	0	1	1	1	1	1	2	1	1	1	1	2	4	3	4	4	1	1	0	1	0	0	2	0
20	2	2	1	1	2	5	1	2	3	2	1	2	1	1	1	1	1	1	1	4	0	1	0	0	0	0	1	1	1	1	1	2	1	1	1	1	2	4	3	4	4	1	1	0	1	0	0	2	0
21	2	1	2	2	1	5	1	2	3	1	1	1	2	2	3	1	2	2	2	3	0	0	0	1	0	0	2	1	1	1	2	1	2	1	1	1	3	8	1	4	4	0	0	1	1	1	1	1	1
21	2	1	2	2	1	5	1	2	3	1	1	1	2	2	3	1	2	2	2	3	0	0	0	1	0	0	2	1	1	1	2	1	2	1	1	1	3	8	1	4	4	0	0	1	1	1	1	1	1
21	2	1	2	2	1	5	1	2	3	1	1	1	2	2	3	1	2	2	2	3	0	0	0	1	0	0	2	1	1	1	2	1	2	1	1	1	3	8	1	4	4	0	0	1	1	1	1	1	1
22	2	2	4	1	1	1	3	3	3	2	1	3	3	2	1	1	2	3	2	4	0	0	1	0	0	0	2	2	2	1	1	1	1	1	1	1	3	10	1	4	4	0	1	1	1	0	2	1	1
22	2	2	4	1	1	1	3	3	3	2	1	3	3	2	1	1	2	3	2	4	0	0	1	0	0	0	2	2	2	1	1	1	1	1	1	1	3	10	1	4	4	0	1	1	1	0	2	1	1
22	2	2	4	1	1	1	3	3	3	2	1	3	3	2	1	1	2	3	2	4	0	0	1	0	0	0	2	2	2	1	1	1	1	1	1	1	3	10	1	4	4	0	1	1	1	0	2	1	1
22	2	2	4	1	1	1	3	3	3	2	1	3	3	2	1	1	2	3	2	4	0	0	1	0	0	0	2	2	2	1	1	1	1	1	1	1	3	10	1	4	4	0	1	1	1	0	2	1	1
23	2	2	3	1	2	5	1	3	2	1	2	1	1	2	1	2	3	1	1	2	0	0	0	0	0	0	1	1	1	1	2	1	2	1	1	1	2	3	1	2	2	1	0	1	1	0	1	2	0
23	2	2	3	1	2	5	1	3	2	1	2	1	1	2	1	2	3	1	1	2	0	0	0	0	0	0	1	1	1	1	2	1	2	1	1	1	2	3	1	2	2	1	0	1	1	0	1	2	0
24	6	1	1	1	2	5	1	3	1	1	1	1	1	2	1	1	4	2	3	2	1	1	0	1	0	0	1	1	2	2	1	1	1	1	1	1	3	12	1	4	4	0	1	1	0	1	2	1	0
24	6	1	1	1	2	5	1	3	1	1	1	1	1	2	1	1	4	2	3	2	1	1	0	1	0	0	1	1	2	2	1	1	1	1	1	1	3	12	1	4	4	0	1	1	0	1	2	1	0
25	2	1	1	1	1	2	1	2	1	1	1	2	1	1	1	1	1	1	1	2	0	0	1	0	0	0	1	1	1	1	1	1	1	2	1	2	2	1	1	4	4	0	1	1	0	1	2	2	1
25	2	1	1	1	1	2	1	2	1	1	1	2	1	1	1	1	1	1	1	2	0	0	1	0	0	0	1	1	1	1	1	1	1	2	1	2	2	1	1	4	4	0	1	1	0	1	2	2	1
26	2	2	3	1	1	6	1	3	2	1	1	1	3	2	3	2	1	1	1	3	0	0	0	0	0	0	1	1	1	1	1	1	1	1	2	1	3	1	1	2	2	1	0	1	0	0	1	2	1
26	2	2	3	1	1	6	1	3	2	1	1	1	3	2	3	2	1	1	1	3	0	0	0	0	0	0	1	1	1	1	1	1	1	1	2	1	3	1	1	2	2	1	0	1	0	0	1	2	1
26	2	2	3	1	1	6	1	3	2	1	1	1	3	2	3	2	1	1	1	3	0	0	0	0	0	0	1	1	1	1	1	1	1	1	2	1	3	1	1	2	2	1	0	1	0	0	1	2	1
27	3	1	2	1	2	3	1	2	2	2	1	1	1	1	2	1	3	1	3	3	0	0	1	1	0	0	2	2	2	1	1	1	1	1	1	1	2	13	1	4	4	0	1	0	0	1	2	2	1
27	3	1	2	1	2	3	1	2	2	2	1	1	1	1	2	1	3	1	3	3	0	0	1	1	0	0	2	2	2	1	1	1	1	1	1	1	2	13	1	4	4	0	1	0	0	1	2	2	1
27	3	1	2	1	2	3	1	2	2	2	1	1	1	1	2	1	3	1	3	3	0	0	1	1	0	0	2	2	2	1	1	1	1	1	1	1	2	13	1	4	4	0	1	0	0	1	2	2	1
28	4	2	1	1	2	2	1	3	1	1	1	1	1	2	3	1	1	2	2	4	1	1	0	0	0	0	1	1	1	1	2	1	1	1	1	2	3	10	3	4	4	0	0	1	0	0	1	1	0
28	4	2	1	1	2	2	1	3	1	1	1	1	1	2	3	1	1	2	2	4	1	1	0	0	0	0	1	1	1	1	2	1	1	1	1	2	3	10	3	4	4	0	0	1	0	0	1	1	0
28	4	2	1	1	2	2	1	3	1	1	1	1	1	2	3	1	1	2	2	4	1	1	0	0	0	0	1	1	1	1	2	1	1	1	1	2	3	10	3	4	4	0	0	1	0	0	1	1	0
28	4	2	1	1	2	2	1	3	1	1	1	1	1	2	3	1	1	2	2	4	1	1	0	0	0	0	1	1	1	1	2	1	1	1	1	2	3	10	3	4	4	0	0	1	0	0	1	1	0
29	2	1	2	1	4	5	1	2	1	1	1	1	1	1	3	1	1	1	2	5	0	0	0	0	0	0	2	1	2	1	1	1	1	2	2	1	3	8	1	3	3	0	0	1	0	0	1	2	1
29	2	1	2	1	4	5	1	2	1	1	1	1	1	1	3	1	1	1	2	5	0	0	0	0	0	0	2	1	2	1	1	1	1	2	2	1	3	8	1	3	3	0	0	1	0	0	1	2	1
29	2	1	2	1	4	5	1	2	1	1	1	1	1	1	3	1	1	1	2	5	0	0	0	0	0	0	2	1	2	1	1	1	1	2	2	1	3	8	1	3	3	0	0	1	0	0	1	2	1
29	2	1	2	1	4	5	1	2	1	1	1	1	1	1	3	1	1	1	2	5	0	0	0	0	0	0	2	1	2	1	1	1	1	2	2	1	3	8	1	3	3	0	0	1	0	0	1	2	1
29	2	1	2	1	4	5	1	2	1	1	1	1	1	1	3	1	1	1	2	5	0	0	0	0	0	0	2	1	2	1	1	1	1	2	2	1	3	8	1	3	3	0	0	1	0	0	1	2	1
30	3	2	3	2	1	5	3	1	2	1	1	1	1	2	1	2	2	2	2	5	0	0	0	0	1	0	1	1	1	2	1	1	2	1	2	1	2	8	1	3	3	1	1	1	1	1	2	1	1
30	3	2	3	2	1	5	3	1	2	1	1	1	1	2	1	2	2	2	2	5	0	1	0	0	1	0	1	1	1	2	1	1	2	1	2	1	2	8	1	3	3	1	1	1	1	1	2	1	1
30	3	2	3	2	1	5	3	1	2	1	1	1	1	2	1	2	2	2	2	5	0	1	0	0	1	0	1	1	1	2	1	1	2	1	2	1	2	8	1	3	3	1	1	1	1	1	2	1	1
30	3	2	3	2	1	5	3	1	2	1	1	1	1	2	1	2	2	2	2	5	0	1	0	0	1	0	1	1	1	2	1	1	2	1	2	1	2	8	1	3	3	1	1	1	1	1	2	1	1
30	3	2	3	2	1	5	3	1	2	1	1	1	1	2	1	2	2	2	2	5	0	1	0	0	1	0	1	1	1	2	1	1	2	1	2	1	2	8	1	3	3	1	1	1	1	1	2	1	1
31	2	1	2	1	5	3	1	3	3	2	1	1	1	1	3	1	5	2	4	4	1	0	1	1	1	0	2	2	2	1	1	2	1	1	1	1	3	17	1	4	4	0	1	1	1	1	2	2	0
31	2	1	2	1	5	3	1	3	3	2	1	1	1	1	3	1	5	2	4	4	1	0	1	1	1	0	2	2	2	1	1	2	1	1	1	1	3	17	1	4	4	0	1	1	1	1	2	2	0
31	2	1	2	1	5	3	1	3	3	2	1	1	1	1	3	1	5	2	4	4	1	0	1	1	1	0	2	2	2	1	1	2	1	1	1	1	3	17	1	4	4	0	1	1	1	1	2	2	0
31	2	1	2	1	5	3	1	3	3	2	1	1	1	1	3	1	5	2	4	4	1	0	1	1	1	0	2	2	2	1	1	2	1	1	1	1	3	17	1	4	4	0	1	1	1	1	2	2	0
32	3	1	2	1	1	1	1	2	1	2	2	1	1	1	3	2	1	1	1	3	0	0	0	0	0	0	1	1	2	1	1	1	1	1	1	1	2	3	3	4	4	1	1	0	1	0	1	1	1
32	3	1	2	1	1	1	1	2	1	2	2	1	1	1	3	2	1	1	1	3	0	0	0	0	0	0	1	1	2	1	1	1	1	1	1	1	2	3	3	4	4	1	1	0	1	0	1	1	1
32	3	1	2	1	1	1	1	2	1	2	2	1	1	1	3	2	1	1	1	3	0	0	0	0	0	0	1	1	2	1	1	1	1	1	1	1	2	3	3	4	4	1	1	0	1	0	1	1	1
33	3	2	1	2	1	5	2	3	1	1	1	2	1	1	3	1	5	2	2	3	0	1	0	1	0	0	2	1	1	1	2	1	1	1	1	1	3	7	1	2	2	0	1	0	1	0	1	2	0
33	3	2	1	2	1	5	2	3	1	1	1	2	1	1	3	1	5	2	2	3	0	1	0	1	0	0	2	1	1	1	2	1	1	1	1	1	3	7	1	2	2	0	1	0	1	0	1	2	0
33	3	2	1	2	1	5	2	3	1	1	1	2	1	1	3	1	5	2	2	3	0	1	0	1	0	0	2	1	1	1	2	1	1	1	1	1	3	7	1	2	2	0	1	0	1	0	1	2	0
34	2	1	1	1	2	3	1	3	1	1	1	3	3	2	3	1	3	1	1	3	0	0	0	1	0	0	1	1	1	1	1	2	1	1	1	2	2	3	1	4	4	0	1	0	1	0	0	2	1
34	2	1	1	1	2	3	1	3	1	1	1	3	3	2	3	1	3	1	1	3	0	0	0	1	0	0	1	1	1	1	1	2	1	1	1	2	2	3	1	4	4	0	1	0	1	0	0	2	1
34	2	1	1	1	2	3	1	3	1	1	1	3	3	2	3	1	3	1	1	3	0	0	0	1	0	0	1	1	1	1	1	2	1	1	1	2	2	3	1	4	4	0	1	0	1	0	0	2	1
35	2	1	2	1	1	1	1	2	3	2	1	1	1	1	3	1	1	1	1	3	0	0	1	0	0	0	2	1	1	1	1	1	2	1	1	1	3	4	1	4	4	1	1	0	1	0	0	2	0
35	2	1	2	1	1	1	1	2	3	2	1	1	1	1	3	1	1	1	1	3	0	0	1	0	0	0	2	1	1	1	1	1	2	1	1	1	3	4	1	4	4	1	1	0	1	0	0	2	0
35	2	1	2	1	1	1	1	2	3	2	1	1	1	1	3	1	1	1	1	3	0	0	1	0	0	0	2	1	1	1	1	1	2	1	1	1	3	4	1	4	4	1	1	0	1	0	0	2	0
36	5	2	2	1	2	3	1	3	1	1	1	1	1	1	2	1	5	2	1	3	0	0	0	0	1	0	1	1	1	1	1	1	1	1	1	1	3	1	1	2	2	1	1	0	0	0	1	2	0
36	5	2	2	1	2	3	1	3	1	1	1	1	1	1	2	1	5	2	1	3	0	0	0	0	1	0	1	1	1	1	1	1	1	1	1	1	3	1	1	2	2	1	1	0	0	0	1	2	0
36	5	2	2	1	2	3	1	3	1	1	1	1	1	1	2	1	5	2	1	3	0	0	0	0	1	0	1	1	1	1	1	1	1	1	1	1	3	1	1	2	2	1	1	0	0	0	1	2	0
37	2	1	3	2	1	4	4	1	2	1	1	2	1	2	1	1	1	3	1	2	0	0	0	0	0	0	1	2	1	1	1	1	1	1	1	2	2	5	1	4	4	1	1	0	1	0	0	2	1
37	2	1	3	2	1	4	4	1	2	1	1	2	1	2	1	1	1	3	1	2	0	0	0	0	0	0	1	2	1	1	1	1	1	1	1	2	2	5	1	4	4	1	1	0	1	0	0	2	1
38	3	1	1	1	5	3	1	3	2	1	2	1	1	2	1	2	1	1	2	3	0	0	0	0	0	0	2	1	2	1	1	2	1	1	1	1	2	6	3	4	4	1	1	0	1	1	2	1	1
38	3	1	1	1	5	3	1	3	2	1	2	1	1	2	1	2	1	1	2	3	0	0	0	0	0	0	2	1	2	1	1	2	1	1	1	1	2	6	3	4	4	1	1	0	1	1	2	1	1
38	3	1	1	1	5	3	1	3	2	1	2	1	1	2	1	2	1	1	2	3	0	0	0	0	0	0	2	1	2	1	1	2	1	1	1	1	2	6	3	4	4	1	1	0	1	1	2	1	1
39	3	1	2	1	4	1	1	3	1	1	1	1	1	1	1	1	5	2	1	2	0	0	0	1	0	0	1	1	2	1	1	1	1	1	1	1	3	2	1	2	2	1	1	1	0	1	1	2	0
39	3	1	2	1	4	1	1	3	1	1	1	1	1	1	1	1	5	2	1	2	0	0	0	1	0	0	1	1	2	1	1	1	1	1	1	1	3	2	1	2	2	1	1	1	0	1	1	2	0
40	3	2	2	2	2	1	1	3	1	2	2	1	1	2	1	2	1	1	2	2	0	0	1	0	1	0	1	1	1	2	1	1	1	1	1	1	2	6	1	5	5	0	0	0	1	0	0	2	1
40	3	2	2	2	2	1	1	3	1	2	2	1	1	2	1	2	1	1	2	2	0	0	1	0	1	0	1	1	1	2	1	1	1	1	1	1	2	6	1	5	5	0	0	0	1	0	0	2	1
41	1	1	1	2	1	3	1	2	2	1	2	1	1	1	1	1	1	1	1	2	0	0	0	0	0	0	2	1	1	1	1	1	1	1	1	1	1	3	3	5	5	0	0	0	1	0	0	1	1
41	1	1	1	2	1	3	1	2	2	1	2	1	1	1	1	1	1	1	1	2	0	0	0	0	0	0	2	1	1	1	1	1	1	1	1	1	1	3	3	5	5	0	0	0	1	0	0	1	1
42	3	2	2	1	5	2	1	3	2	1	2	1	2	2	2	1	1	1	1	2	0	0	0	0	0	0	1	1	1	1	1	1	1	1	1	1	2	1	1	2	2	0	1	0	1	0	0	2	1
42	3	2	2	1	5	2	1	3	2	1	2	1	2	2	2	1	1	1	1	2	0	0	0	0	0	0	1	1	1	1	1	1	1	1	1	1	2	1	1	2	2	0	1	0	1	0	0	2	1
43	1	1	1	1	1	2	3	2	2	2	2	2	2	1	3	1	1	1	1	3	0	0	0	0	0	0	1	1	1	1	1	1	1	1	1	1	3	2	1	2	2	1	0	1	0	0	0	1	1
43	1	1	1	1	1	2	3	2	2	2	2	2	2	1	3	1	1	1	1	3	0	0	0	0	0	0	1	1	1	1	1	1	1	1	1	1	3	2	1	2	2	1	0	1	0	0	0	1	1
44	2	2	1	2	1	5	2	2	3	2	1	2	2	1	1	1	2	1	1	2	0	1	0	0	0	0	2	1	1	1	1	1	1	1	1	1	1	3	3	5	5	0	0	0	0	0	0	2	1
44	2	2	1	2	1	5	2	2	3	2	1	2	2	1	1	1	2	1	1	2	0	1	0	0	0	0	2	1	1	1	1	1	1	1	1	1	1	3	3	5	5	0	0	0	0	0	0	2	1
45	1	1	1	1	2	3	1	3	1	1	1	1	1	2	3	1	1	4	1	3	1	0	0	0	0	0	2	1	1	1	1	1	1	1	2	1	2	6	3	4	4	1	0	1	1	0	1	1	0
45	1	1	1	1	2	3	1	3	1	1	1	1	1	2	3	1	1	4	1	3	1	0	0	0	0	0	2	1	1	1	1	1	1	1	2	1	2	6	3	4	4	1	0	1	1	0	1	1	0
45	1	1	1	1	2	3	1	3	1	1	1	1	1	2	3	1	1	4	1	3	1	0	0	0	0	0	2	1	1	1	1	1	1	1	2	1	2	6	3	4	4	1	0	1	1	0	1	1	0
46	1	2	3	1	5	2	4	2	2	2	2	1	2	2	3	1	1	3	1	2	0	0	0	0	0	0	1	1	2	1	1	1	1	1	1	1	2	4	3	4	4	0	0	1	0	0	0	2	1
46	1	2	3	1	5	2	4	2	2	2	2	1	2	2	3	1	1	3	1	2	0	0	0	0	0	0	1	1	2	1	1	1	1	1	1	1	2	4	3	4	4	0	0	1	0	0	0	2	1
47	2	2	1	1	4	2	2	1	2	1	1	1	1	1	3	1	1	4	4	2	1	1	0	0	0	0	1	1	1	1	1	1	1	1	1	2	2	1	1	4	4	0	0	1	1	0	2	1	1
47	2	2	1	1	4	2	2	1	2	1	1	1	1	1	3	1	1	4	4	2	1	1	0	0	0	0	1	1	1	1	1	1	1	1	1	2	2	1	1	4	4	0	0	1	1	0	2	1	1
48	1	1	2	1	5	3	1	2	2	1	1	1	1	1	3	2	1	1	2	3	0	0	0	0	1	0	1	1	1	1	1	1	2	1	1	2	3	7	1	3	3	0	1	1	0	0	1	2	0
48	1	1	2	1	5	3	1	2	2	1	1	1	1	1	3	2	1	1	2	3	0	0	0	0	1	0	1	1	1	1	1	1	2	1	1	2	3	7	1	3	3	0	1	1	0	0	1	2	0
48	1	1	2	1	5	3	1	2	2	1	1	1	1	1	3	2	1	1	2	3	0	0	0	0	1	0	1	1	1	1	1	1	2	1	1	2	3	7	1	3	3	0	1	1	0	0	1	2	0
49	1	2	3	1	2	2	3	2	2	2	2	1	1	1	1	1	1	3	1	2	0	0	0	0	0	0	1	1	1	1	2	1	1	1	1	2	3	10	3	4	4	0	1	0	1	1	1	2	1
49	1	2	3	1	2	2	3	2	2	2	2	1	1	1	1	1	1	3	1	2	0	0	0	0	0	0	1	1	1	1	2	1	1	1	1	2	3	10	3	4	4	0	1	0	1	1	1	2	1
50	1	1	1	1	2	2	4	1	3	2	2	2	1	2	2	1	3	3	4	4	0	0	1	0	0	0	2	1	2	1	1	2	1	1	1	1	2	19	3	4	4	0	0	1	0	0	0	2	1
50	1	1	1	1	2	2	4	1	3	2	2	2	1	2	2	1	3	3	4	4	0	0	1	0	0	0	2	1	2	1	1	2	1	1	1	1	2	19	3	4	4	0	0	1	0	0	0	2	1
50	1	1	1	1	2	2	4	1	3	2	2	2	1	2	2	1	3	3	4	4	0	0	1	0	0	0	2	1	2	1	1	2	1	1	1	1	2	19	3	4	4	0	0	1	0	0	0	2	1
50	1	1	1	1	2	2	4	1	3	2	2	2	1	2	2	1	3	3	4	4	0	0	1	0	0	0	2	1	2	1	1	2	1	1	1	1	2	19	3	4	4	0	0	1	0	0	0	2	1
51	1	2	3	1	1	1	1	3	3	2	2	1	2	2	1	2	1	1	2	4	1	0	0	0	0	0	2	2	2	1	1	1	1	1	1	1	3	11	1	2	2	1	1	0	0	1	2	1	0
51	1	2	3	1	1	1	1	3	3	2	2	1	2	2	1	2	1	1	2	4	1	0	0	0	0	0	2	2	2	1	1	1	1	1	1	1	3	11	1	2	2	1	1	0	0	1	2	1	0
51	1	2	3	1	1	1	1	3	3	2	2	1	2	2	1	2	1	1	2	4	1	0	0	0	0	0	2	2	2	1	1	1	1	1	1	1	3	11	1	2	2	1	1	0	0	1	2	1	0
51	1	2	3	1	1	1	1	3	3	2	2	1	2	2	1	2	1	1	2	4	1	0	0	0	0	0	2	2	2	1	1	1	1	1	1	1	3	11	1	2	2	1	1	0	0	1	2	1	0
52	2	1	1	1	1	2	4	1	2	2	2	2	1	1	1	1	1	3	3	5	0	0	0	0	0	0	2	2	2	2	1	1	1	1	1	1	2	13	1	4	4	0	0	1	0	0	0	2	1
52	2	1	1	1	1	2	4	1	2	2	2	2	1	1	1	1	1	3	3	5	0	0	0	0	0	0	2	2	2	2	1	1	1	1	1	1	2	13	1	4	4	0	0	1	0	0	0	2	1
52	2	1	1	1	1	2	4	1	2	2	2	2	1	1	1	1	1	3	3	5	0	0	0	0	0	0	2	2	2	2	1	1	1	1	1	1	2	13	1	4	4	0	0	1	0	0	0	2	1
52	2	1	1	1	1	2	4	1	2	2	2	2	1	1	1	1	1	3	3	5	0	0	0	0	0	0	2	2	2	2	1	1	1	1	1	1	2	13	1	4	4	0	0	1	0	0	0	2	1
52	2	1	1	1	1	2	4	1	2	2	2	2	1	1	1	1	1	3	3	5	0	0	0	0	0	0	2	2	2	2	1	1	1	1	1	1	2	13	1	4	4	0	0	1	0	0	0	2	1
53	1	2	2	1	2	2	2	2	2	1	1	1	3	1	3	1	1	1	1	3	0	0	0	0	0	0	1	1	1	1	1	2	2	1	1	1	2	5	3	4	4	0	0	1	1	1	0	2	1
53	1	2	2	1	2	2	2	2	2	1	1	1	3	1	3	1	1	1	1	3	0	0	0	0	0	0	1	1	1	1	1	2	2	1	1	1	2	5	3	4	4	0	0	1	1	1	0	2	1
53	1	2	2	1	2	2	2	2	2	1	1	1	3	1	3	1	1	1	1	3	0	0	0	0	0	0	1	1	1	1	1	2	2	1	1	1	2	5	3	4	4	0	0	1	1	1	0	2	1
54	5	1	2	1	2	2	1	3	2	1	1	1	1	2	2	1	3	2	3	4	0	1	1	1	0	0	2	1	2	1	1	1	1	1	1	1	3	15	1	4	4	1	1	1	1	0	0	1	0
54	5	1	2	1	2	2	1	3	2	1	1	1	1	2	2	1	3	2	3	4	0	1	1	1	0	0	2	1	2	1	1	1	1	1	1	1	3	15	1	4	4	1	1	1	1	0	0	1	0
54	5	1	2	1	2	2	1	3	2	1	1	1	1	2	2	1	3	2	3	4	0	1	1	1	0	0	2	1	2	1	1	1	1	1	1	1	3	15	1	4	4	1	1	1	1	0	0	1	0
54	5	1	2	1	2	2	1	3	2	1	1	1	1	2	2	1	3	2	3	4	0	1	1	1	0	0	2	1	2	1	1	1	1	1	1	1	3	15	1	4	4	1	1	1	1	0	0	1	0
55	1	2	1	1	1	2	1	2	2	2	1	1	1	1	1	2	1	1	2	1	0	0	0	0	0	0	1	1	1	1	1	1	1	1	1	2	2	06	1	2	2	0	0	1	0	1	0	1	1
56	1	1	1	1	1	2	3	2	2	2	1	1	1	1	1	1	1	1	2	3	0	0	0	0	0	0	2	2	1	1	2	1	1	1	1	1	3	7	3	4	4	0	1	0	1	0	0	1	1
56	1	1	1	1	1	2	3	2	2	2	1	1	1	1	1	1	1	1	2	3	0	0	0	0	0	0	2	2	1	1	2	1	1	1	1	1	3	7	3	4	4	0	1	0	1	0	0	1	1
56	1	1	1	1	1	2	3	2	2	2	1	1	1	1	1	1	1	1	2	3	0	0	0	0	0	0	2	2	1	1	2	1	1	1	1	1	3	7	3	4	4	0	1	0	1	0	0	1	1
57	2	2	2	1	2	2	4	1	2	2	1	1	1	1	1	1	3	3	2	4	0	0	1	1	0	0	1	1	1	1	2	2	1	1	1	1	2	9	1	4	4	0	0	0	0	1	0	2	1
57	2	2	2	1	2	2	4	1	2	2	1	1	1	1	1	1	3	3	2	4	0	0	1	1	0	0	1	1	1	1	2	2	1	1	1	1	2	9	1	4	4	0	0	0	0	1	0	2	1
57	2	2	2	1	2	2	4	1	2	2	1	1	1	1	1	1	3	3	2	4	0	0	1	1	0	0	1	1	1	1	2	2	1	1	1	1	2	9	1	4	4	0	0	0	0	1	0	2	1
57	2	2	2	1	2	2	4	1	2	2	1	1	1	1	1	1	3	3	2	4	0	0	1	1	0	0	1	1	1	1	2	2	1	1	1	1	2	9	1	4	4	0	0	0	0	1	0	2	1
58	1	1	3	1	1	3	1	2	1	1	1	1	3	1	3	1	2	2	2	4	1	0	0	0	0	0	1	1	2	1	1	1	1	1	1	1	3	9	1	4	4	0	0	1	0	1	0	1	0
58	1	1	3	1	1	3	1	2	1	1	1	1	3	1	3	1	2	2	2	4	1	0	0	0	0	0	1	1	2	1	1	1	1	1	1	1	3	9	1	4	4	0	0	1	0	1	0	1	0
58	1	1	3	1	1	3	1	2	1	1	1	1	3	1	3	1	2	2	2	4	1	0	0	0	0	0	1	1	2	1	1	1	1	1	1	1	3	9	1	4	4	0	0	1	0	1	0	1	0
58	1	1	3	1	1	3	1	2	1	1	1	1	3	1	3	1	2	2	2	4	1	0	0	0	0	0	1	1	2	1	1	1	1	1	1	1	3	9	1	4	4	0	0	1	0	1	0	1	0
59	1	2	1	1	4	2	3	2	3	2	2	2	1	2	3	1	2	1	1	2	0	0	0	1	0	0	1	1	1	1	1	1	1	1	1	2	2	1	1	4	4	0	0	1	1	1	0	1	1
59	1	2	1	1	4	2	3	2	3	2	2	2	1	2	3	1	2	1	1	2	0	0	0	1	0	0	1	1	1	1	1	1	1	1	1	2	2	1	1	4	4	0	0	1	1	1	0	1	1
60	6	2	2	2	2	3	1	3	1	1	1	1	2	1	1	2	4	2	3	2	1	1	1	1	0	0	1	1	1	1	2	1	1	1	1	1	3	13	1	2	2	1	1	0	1	1	0	2	0
60	6	2	2	2	2	3	1	3	1	1	1	1	2	1	1	2	4	2	3	2	1	1	1	1	0	0	1	1	1	1	2	1	1	1	1	1	3	13	1	2	2	1	1	0	1	1	0	2	0
61	1	1	2	2	1	4	1	4	1	1	2	2	1	2	1	1	2	1	1	3	0	0	0	0	0	0	2	1	2	1	1	1	1	1	1	1	2	3	1	4	4	0	0	1	0	1	0	1	1
61	1	1	2	2	1	4	1	4	1	1	2	2	1	2	1	1	2	1	1	3	0	0	0	0	0	0	2	1	2	1	1	1	1	1	1	1	2	3	1	4	4	0	0	1	0	1	0	1	1
62	4	1	1	1	2	2	4	1	2	1	1	1	1	1	1	1	3	2	3	2	0	1	1	1	0	0	1	1	1	1	2	1	1	1	1	1	3	15	3	4	4	0	0	0	0	0	0	1	1
62	4	1	1	1	2	2	4	1	2	1	1	1	1	1	1	1	3	2	3	2	0	1	1	1	0	0	1	1	1	1	2	1	1	1	1	1	3	15	3	4	4	0	0	0	0	0	0	1	1
63	1	2	4	2	1	3	1	4	1	2	1	1	1	1	3	1	2	1	1	3	0	0	0	0	0	0	1	1	1	1	1	2	1	1	1	1	2	5	1	4	4	1	0	1	1	1	0	2	1
63	1	2	4	2	1	3	1	4	1	2	1	1	1	1	3	1	2	1	1	3	0	0	0	0	0	0	1	1	1	1	1	2	1	1	1	1	2	5	1	4	4	1	0	1	1	1	0	2	1
63	1	2	4	2	1	3	1	4	1	2	1	1	1	1	3	1	2	1	1	3	0	0	0	0	0	0	1	1	1	1	1	2	1	1	1	1	2	5	1	4	4	1	0	1	1	1	0	2	1
64	5	1	1	1	2	2	1	3	1	1	1	1	1	1	1	2	5	2	4	3	1	1	0	1	0	0	2	2	2	1	1	1	1	1	1	1	2	17	1	4	4	0	1	1	1	1	1	1	0
64	5	1	1	1	2	2	1	3	1	1	1	1	1	1	1	2	5	2	4	3	1	1	0	1	0	0	2	2	2	1	1	1	1	1	1	1	2	17	1	4	4	0	1	1	1	1	1	1	0
64	5	1	1	1	2	2	1	3	1	1	1	1	1	1	1	2	5	2	4	3	1	1	0	1	0	0	2	2	2	1	1	1	1	1	1	1	2	17	1	4	4	0	1	1	1	1	1	1	0
65	2	1	2	2	1	6	1	2	2	2	1	1	1	1	3	1	2	1	1	3	0	0	1	0	0	0	1	1	2	1	1	1	1	1	1	1	2	6	3	4	4	0	0	1	0	1	0	1	1
65	2	1	2	2	1	6	1	2	2	2	1	1	1	1	3	1	2	1	1	3	0	0	1	0	0	0	1	1	2	1	1	1	1	1	1	1	2	6	3	4	4	0	0	1	0	1	0	1	1
66	1	2	3	1	1	5	3	2	1	1	1	3	2	1	1	1	1	3	1	4	0	1	0	0	0	0	2	1	1	1	1	1	1	2	1	1	2	4	1	4	4	0	0	1	0	1	1	2	0
66	1	2	3	1	1	5	3	2	1	1	1	3	2	1	1	1	1	3	1	4	0	1	0	0	0	0	2	1	1	1	1	1	1	2	1	1	2	4	1	4	4	0	0	1	0	1	1	2	0
66	1	2	3	1	1	5	3	2	1	1	1	3	2	1	1	1	1	3	1	4	0	1	0	0	0	0	2	1	1	1	1	1	1	2	1	1	2	4	1	4	4	0	0	1	0	1	1	2	0
66	1	2	3	1	1	5	3	2	1	1	1	3	2	1	1	1	1	3	1	4	0	1	0	0	0	0	2	1	1	1	1	1	1	2	1	1	2	4	1	4	4	0	0	1	0	1	1	2	0
67	1	1	1	1	1	2	4	2	2	2	1	2	3	1	3	1	1	3	1	2	0	0	0	0	0	0	1	1	1	1	1	1	1	1	1	2	3	1	1	4	4	0	0	1	0	0	0	1	1
67	1	1	1	1	1	2	4	2	2	2	1	2	3	1	3	1	1	3	1	2	0	0	0	0	0	0	1	1	1	1	1	1	1	1	1	2	3	1	1	4	4	0	0	1	0	0	0	1	1
68	1	2	1	1	2	4	1	2	1	1	2	2	1	1	1	1	3	1	1	2	0	0	1	1	0	0	1	1	1	2	1	2	1	1	1	1	2	4	1	4	4	0	0	1	0	1	0	1	0
68	1	2	1	1	2	4	1	2	1	1	2	2	1	1	1	1	3	1	1	2	0	0	1	1	0	0	1	1	1	2	1	2	1	1	1	1	2	4	1	4	4	0	0	1	0	1	0	1	0
69	5	1	2	1	2	2	1	3	3	1	1	1	1	2	2	1	5	2	3	3	1	1	0	1	0	0	1	1	1	1	2	1	1	1	2	1	3	20	1	2	2	1	1	1	0	1	0	1	0
69	5	1	2	1	2	2	1	3	3	1	1	1	1	2	2	1	5	2	3	3	1	1	0	1	0	0	1	1	1	1	2	1	1	1	2	1	3	20	1	2	2	1	1	1	0	1	0	1	0
69	5	1	2	1	2	2	1	3	3	1	1	1	1	2	2	1	5	2	3	3	1	1	0	1	0	0	1	1	1	1	2	1	1	1	2	1	3	20	1	2	2	1	1	1	0	1	0	1	0
70	1	1	3	2	3	2	4	5	3	2	1	1	1	1	2	1	1	1	3	2	0	0	0	0	0	0	1	1	1	2	1	1	1	1	2	1	3	12	1	4	4	0	0	1	0	1	0	2	1
70	1	1	3	2	3	2	4	5	3	2	1	1	1	1	2	1	1	1	3	2	0	0	0	0	0	0	1	1	1	2	1	1	1	1	2	1	3	12	1	4	4	0	0	1	0	1	0	2	1
71	1	1	1	2	1	4	2	4	1	1	1	2	2	2	3	1	2	1	3	4	0	0	0	0	0	0	2	2	2	1	1	1	1	1	1	1	2	15	1	4	4	1	0	1	0	1	0	1	1
71	1	1	1	2	1	4	2	4	1	1	1	2	2	2	3	1	2	1	3	4	0	0	0	0	0	0	2	2	2	1	1	1	1	1	1	1	2	15	1	4	4	1	0	1	0	1	0	1	1
71	1	1	1	2	1	4	2	4	1	1	1	2	2	2	3	1	2	1	3	4	0	0	0	0	0	0	2	2	2	1	1	1	1	1	1	1	2	15	1	4	4	1	0	1	0	1	0	1	1
71	1	1	1	2	1	4	2	4	1	1	1	2	2	2	3	1	2	1	3	4	0	0	0	0	0	0	2	2	2	1	1	1	1	1	1	1	2	15	1	4	4	1	0	1	0	1	0	1	1
72	4	2	2	1	2	2	1	3	2	1	1	1	1	1	3	2	4	2	3	5	1	1	1	1	1	0	1	1	1	1	2	1	1	1	2	2	3	15	1	4	4	1	1	1	1	1	0	1	0
72	4	2	2	1	2	2	1	3	2	1	1	1	1	1	3	2	4	2	3	5	1	1	1	1	1	0	1	1	1	1	2	1	1	1	2	2	3	15	1	4	4	1	1	1	1	1	0	1	0
72	4	2	2	1	2	2	1	3	2	1	1	1	1	1	3	2	4	2	3	5	1	1	1	1	1	0	1	1	1	1	2	1	1	1	2	2	3	15	1	4	4	1	1	1	1	1	0	1	0
72	4	2	2	1	2	2	1	3	2	1	1	1	1	1	3	2	4	2	3	5	1	1	1	1	1	0	1	1	1	1	2	1	1	1	2	2	3	15	1	4	4	1	1	1	1	1	0	1	0
73	1	1	1	1	4	1	1	2	1	2	1	2	1	2	1	2	1	1	1	2	0	0	0	0	0	0	2	2	1	1	1	1	1	1	1	1	2	3	3	4	4	0	1	1	1	1	0	1	1
73	1	1	1	1	4	1	1	2	1	2	1	2	1	2	1	2	1	1	1	2	0	0	0	0	0	0	2	2	1	1	1	1	1	1	1	1	2	3	3	4	4	0	1	1	1	1	0	1	1
74	2	1	3	1	1	2	4	1	2	2	1	3	2	1	3	1	3	3	1	2	0	1	0	1	0	0	1	1	1	1	1	1	1	2	1	1	1	2	1	4	4	0	0	1	0	1	0	2	1
74	2	1	3	1	1	2	4	1	2	2	1	3	2	1	3	1	3	3	1	2	0	1	0	1	0	0	1	1	1	1	1	1	1	2	1	1	1	2	1	4	4	0	0	1	0	1	0	2	1
75	3	2	2	2	2	1	1	3	1	1	1	1	1	2	1	1	2	1	2	1	0	0	1	0	0	0	1	1	1	1	1	1	1	1	1	2	1	06	1	4	4	0	0	1	0	1	0	2	0
76	1	2	1	1	2	3	1	2	2	1	1	1	2	1	1	1	1	4	2	4	0	1	0	0	1	0	2	1	2	1	1	1	1	1	1	1	2	6	3	4	4	0	0	1	0	1	0	2	1
76	1	2	1	1	2	3	1	2	2	1	1	1	2	1	1	1	1	4	2	4	0	1	0	0	1	0	2	1	2	1	1	1	1	1	1	1	2	6	3	4	4	0	0	1	0	1	0	2	1
76	1	2	1	1	2	3	1	2	2	1	1	1	2	1	1	1	1	4	2	4	0	1	0	0	1	0	2	1	2	1	1	1	1	1	1	1	2	6	3	4	4	0	0	1	0	1	0	2	1
76	1	2	1	1	2	3	1	2	2	1	1	1	2	1	1	1	1	4	2	4	0	1	0	0	1	0	2	1	2	1	1	1	1	1	1	1	2	6	3	4	4	0	0	1	0	1	0	2	1
77	1	1	1	1	1	2	3	1	2	2	1	1	1	1	3	1	1	3	1	3	1	0	0	0	0	0	2	1	2	1	1	1	1	1	1	1	2	4	3	4	4	0	1	1	0	1	0	2	1
77	1	1	1	1	1	2	3	1	2	2	1	1	1	1	3	1	1	3	1	3	1	0	0	0	0	0	2	1	2	1	1	1	1	1	1	1	2	4	3	4	4	0	1	1	0	1	0	2	1
77	1	1	1	1	1	2	3	1	2	2	1	1	1	1	3	1	1	3	1	3	1	0	0	0	0	0	2	1	2	1	1	1	1	1	1	1	2	4	3	4	4	0	1	1	0	1	0	2	1
78	2	2	2	1	2	3	2	2	1	1	1	2	2	2	3	1	2	1	1	3	0	0	0	0	0	0	2	1	2	1	1	2	1	1	1	1	2	5	3	4	4	0	1	1	0	1	1	2	0
78	2	2	2	1	2	3	2	2	1	1	1	2	2	2	3	1	2	1	1	3	0	0	0	0	0	0	2	1	2	1	1	2	1	1	1	1	2	5	3	4	4	0	1	1	0	1	1	2	0
78	2	2	2	1	2	3	2	2	1	1	1	2	2	2	3	1	2	1	1	3	0	0	0	0	0	0	2	1	2	1	1	2	1	1	1	1	2	5	3	4	4	0	1	1	0	1	1	2	0
79	1	2	2	1	2	2	1	2	1	1	1	1	1	1	2	1	1	1	1	1	0	0	0	0	1	0	1	1	1	1	1	2	1	1	1	1	1	4	4	4	4	0	1	1	0	1	2	2	1
80	1	1	3	1	1	3	2	3	2	2	1	1	1	1	3	1	5	2	4	2	0	0	0	1	0	0	1	1	1	1	2	1	1	1	1	1	3	25	3	4	4	0	0	1	0	1	0	2	1
80	1	1	3	1	1	3	2	3	2	2	1	1	1	1	3	1	5	2	4	2	0	0	0	1	0	0	1	1	1	1	2	1	1	1	1	1	3	25	3	4	4	0	0	1	0	1	0	2	1
81	4	1	2	1	5	3	2	2	1	1	1	1	1	2	3	1	1	1	2	3	1	0	0	0	0	0	2	2	1	1	1	1	1	1	1	1	2	8	3	4	4	0	1	0	0	1	0	2	1
81	4	1	2	1	5	3	2	2	1	1	1	1	1	2	3	1	1	1	2	3	1	0	0	0	0	0	2	2	1	1	1	1	1	1	1	1	2	8	3	4	4	0	1	0	0	1	0	2	1
81	4	1	2	1	5	3	2	2	1	1	1	1	1	2	3	1	1	1	2	3	1	0	0	0	0	0	2	2	1	1	1	1	1	1	1	1	2	8	3	4	4	0	1	0	0	1	0	2	1
82	1	1	3	1	2	2	3	2	1	2	1	1	2	1	2	1	2	1	1	3	0	0	1	0	0	0	2	1	1	1	1	1	2	1	1	1	2	3	3	4	4	0	0	1	0	1	0	1	1
82	1	1	3	1	2	2	3	2	1	2	1	1	2	1	2	1	2	1	1	3	0	0	1	0	0	0	2	1	1	1	1	1	2	1	1	1	2	3	3	4	4	0	0	1	0	1	0	1	1
82	1	1	3	1	2	2	3	2	1	2	1	1	2	1	2	1	2	1	1	3	0	0	1	0	0	0	2	1	1	1	1	1	2	1	1	1	2	3	3	4	4	0	0	1	0	1	0	1	1
83	1	2	2	2	1	1	1	4	1	2	1	1	1	2	2	2	3	4	1	2	0	0	0	1	0	0	1	1	1	1	1	1	2	1	1	1	2	3	3	2	2	0	1	1	0	0	0	2	0
83	1	2	2	2	1	1	1	4	1	2	1	1	1	2	2	2	3	4	1	2	0	0	0	1	0	0	1	1	1	1	1	1	2	1	1	1	2	3	3	2	2	0	1	1	0	0	0	2	0
84	4	1	1	1	2	2	2	3	1	1	1	1	2	1	1	2	5	2	4	5	0	1	1	1	0	0	2	2	1	2	1	1	2	1	1	1	3	24	1	4	4	1	0	1	0	0	2	1	0
84	4	1	1	1	2	2	2	3	1	1	1	1	2	1	1	2	5	2	4	5	0	1	1	1	0	0	2	2	1	2	1	1	2	1	1	1	3	24	1	4	4	1	0	1	0	0	2	1	0
84	4	1	1	1	2	2	2	3	1	1	1	1	2	1	1	2	5	2	4	5	0	1	1	1	0	0	2	2	1	2	1	1	2	1	1	1	3	24	1	4	4	1	0	1	0	0	2	1	0
84	4	1	1	1	2	2	2	3	1	1	1	1	2	1	1	2	5	2	4	5	0	1	1	1	0	0	2	2	1	2	1	1	2	1	1	1	3	24	1	4	4	1	0	1	0	0	2	1	0
84	4	1	1	1	2	2	2	3	1	1	1	1	2	1	1	2	5	2	4	5	0	1	1	1	0	0	2	2	1	2	1	1	2	1	1	1	3	24	1	4	4	1	0	1	0	0	2	1	0
85	1	2	3	1	1	3	2	3	2	1	1	1	1	1	2	1	3	1	2	2	0	0	0	1	0	0	1	1	1	1	1	1	2	1	1	1	2	7	3	4	4	0	0	0	0	1	2	2	0
85	1	2	3	1	1	3	2	3	2	1	1	1	1	1	2	1	3	1	2	2	0	0	0	1	0	0	1	1	1	1	1	1	2	1	1	1	2	7	3	4	4	0	0	0	0	1	2	2	0
86	1	1	2	1	1	2	1	3	1	2	1	1	1	1	3	1	2	1	1	3	0	0	0	0	1	0	1	1	1	1	2	1	2	1	1	1	2	4	3	4	4	0	1	1	0	0	0	1	0
86	1	1	2	1	1	2	1	3	1	2	1	1	1	1	3	1	2	1	1	3	0	0	0	0	1	0	1	1	1	1	2	1	2	1	1	1	2	4	3	4	4	0	1	1	0	0	0	1	0
86	1	1	2	1	1	2	1	3	1	2	1	1	1	1	3	1	2	1	1	3	0	0	0	0	1	0	1	1	1	1	2	1	2	1	1	1	2	4	3	4	4	0	1	1	0	0	0	1	0
87	1	2	1	2	2	3	1	3	2	1	1	2	1	1	2	1	2	2	4	4	1	1	1	0	0	0	2	2	2	1	1	1	1	1	1	1	3	17	3	4	4	1	1	1	0	1	0	1	0
87	1	2	1	2	2	3	1	3	2	1	1	2	1	1	2	1	2	2	4	4	1	1	1	0	0	0	2	2	2	1	1	1	1	1	1	1	3	17	3	4	4	1	1	1	0	1	0	1	0
87	1	2	1	2	2	3	1	3	2	1	1	2	1	1	2	1	2	2	4	4	1	1	1	0	0	0	2	2	2	1	1	1	1	1	1	1	3	17	3	4	4	1	1	1	0	1	0	1	0
87	1	2	1	2	2	3	1	3	2	1	1	2	1	1	2	1	2	2	4	4	1	1	1	0	0	0	2	2	2	1	1	1	1	1	1	1	3	17	3	4	4	1	1	1	0	1	0	1	0
88	3	2	2	1	1	2	3	2	2	1	1	3	1	1	2	1	3	3	1	3	0	0	0	0	0	0	1	1	1	1	1	2	1	1	1	1	3	2	4	2	2	1	0	0	1	0	1	1	1
88	3	2	2	1	1	2	3	2	2	1	1	3	1	1	2	1	3	3	1	3	0	0	0	0	0	0	1	1	1	1	1	2	1	1	1	1	3	2	4	2	2	1	0	0	1	0	1	1	1
88	3	2	2	1	1	2	3	2	2	1	1	3	1	1	2	1	3	3	1	3	0	0	0	0	0	0	1	1	1	1	1	2	1	1	1	1	3	2	4	2	2	1	0	0	1	0	1	1	1
89	5	2	1	1	2	1	1	3	1	2	1	2	2	1	2	1	5	2	2	2	1	0	1	1	0	#NULL!	1	1	1	1	2	1	1	1	1	1	3	10	4	2	2	1	1	1	0	1	2	2	0
89	5	2	1	1	2	1	1	3	1	2	1	2	2	1	2	1	5	2	2	2	1	0	1	1	0	#NULL!	1	1	1	1	2	1	1	1	1	1	3	10	4	2	2	1	1	1	0	1	2	2	0
90	1	1	3	2	1	2	1	2	2	1	1	1	2	1	2	2	2	1	1	2	0	0	0	0	0	0	1	1	1	1	1	1	1	1	2	1	1	2	4	5	5	0	1	0	0	1	0	2	1
90	1	1	3	2	1	2	1	2	2	1	1	1	2	1	2	2	2	1	1	2	0	0	0	0	0	0	1	1	1	1	1	1	1	1	2	1	1	2	4	5	5	0	1	0	0	1	0	2	1
91	1	1	2	1	1	3	2	2	2	2	1	1	1	1	3	1	1	1	1	2	0	0	0	0	0	0	1	1	1	1	1	1	2	1	2	1	2	15	3	4	4	0	0	1	0	1	0	2	1
91	1	1	2	1	1	3	2	2	2	2	1	1	1	1	3	1	1	1	1	2	0	0	0	0	0	0	1	1	1	1	1	1	2	1	2	1	2	15	3	4	4	0	0	1	0	1	0	2	1
92	5	1	3	1	2	5	4	2	1	1	1	1	1	2	2	1	5	2	4	5	1	1	1	1	1	0	2	2	1	1	1	1	1	1	1	1	3	26	1	4	4	1	0	1	0	1	0	1	0
92	5	1	3	1	2	5	4	2	1	1	1	1	1	2	2	1	5	2	4	5	1	1	1	1	1	0	2	2	1	1	1	1	1	1	1	1	3	26	1	4	4	1	0	1	0	1	0	1	0
92	5	1	3	1	2	5	4	2	1	1	1	1	1	2	2	1	5	2	4	5	1	1	1	1	1	0	2	2	1	1	1	1	1	1	1	1	3	26	1	4	4	1	0	1	0	1	0	1	0
92	5	1	3	1	2	5	4	2	1	1	1	1	1	2	2	1	5	2	4	5	1	1	1	1	1	0	2	2	1	1	1	1	1	1	1	1	3	26	1	4	4	1	0	1	0	1	0	1	0
92	5	1	3	1	2	5	4	2	1	1	1	1	1	2	2	1	5	2	4	5	1	1	1	1	1	0	2	2	1	1	1	1	1	1	1	1	3	26	1	4	4	1	0	1	0	1	0	1	0
93	1	2	2	1	5	3	2	2	3	2	1	1	1	1	1	1	1	4	1	2	0	0	0	0	0	0	1	1	1	1	1	2	1	1	1	1	2	4	2	5	5	1	1	1	1	1	0	2	1
93	1	2	2	1	5	3	2	2	3	2	1	1	1	1	1	1	1	4	1	2	0	0	0	0	0	0	1	1	1	1	1	2	1	1	1	1	2	4	2	5	5	1	1	1	1	1	0	2	1
94	1	1	2	1	1	2	2	1	3	2	1	1	1	1	3	1	3	1	2	2	0	0	0	1	0	0	1	1	1	1	2	1	1	1	1	1	3	13	3	4	4	0	0	1	0	0	0	1	1
94	1	1	2	1	1	2	2	1	3	2	1	1	1	1	3	1	3	1	2	2	0	0	0	1	0	0	1	1	1	1	2	1	1	1	1	1	3	13	3	4	4	0	0	1	0	0	0	1	1
95	2	2	2	2	1	3	2	2	1	1	2	1	3	1	3	1	3	1	2	3	0	0	0	0	0	#NULL!	2	1	2	1	1	1	1	1	1	1	2	6	1	4	4	0	0	1	0	1	0	1	0
95	2	2	2	2	1	3	2	2	1	1	2	1	3	1	3	1	3	1	2	3	0	0	0	0	0	#NULL!	2	1	2	1	1	1	1	1	1	1	2	6	1	4	4	0	0	1	0	1	0	1	0
95	2	2	2	2	1	3	2	2	1	1	2	1	3	1	3	1	3	1	2	3	0	0	0	0	0	#NULL!	2	1	2	1	1	1	1	1	1	1	2	6	1	4	4	0	0	1	0	1	0	1	0
96	1	2	3	2	1	5	1	2	1	1	1	1	1	1	1	1	1	1	1	2	0	0	0	0	0	0	1	1	1	2	1	2	1	1	1	1	2	6	3	4	4	0	0	1	0	1	2	1	1
96	1	2	3	2	1	5	1	2	1	1	1	1	1	1	1	1	1	1	1	2	0	0	0	0	0	0	1	1	1	2	1	2	1	1	1	1	2	6	3	4	4	0	0	1	0	1	2	1	1
97	2	1	2	1	5	2	4	1	3	2	1	1	1	1	2	2	3	3	2	2	1	0	1	1	0	0	1	1	1	1	2	1	1	1	1	1	2	6	2	4	4	0	0	0	0	1	0	2	1
97	2	1	2	1	5	2	4	1	3	2	1	1	1	1	2	2	3	3	2	2	1	0	1	1	0	0	1	1	1	1	2	1	1	1	1	1	2	6	2	4	4	0	0	0	0	1	0	2	1
98	4	1	4	2	2	3	1	3	1	1	2	1	1	2	1	1	4	2	4	4	1	1	1	1	1	0	2	2	1	2	1	1	1	1	1	1	3	22	1	4	4	0	1	1	1	1	2	2	0
98	4	1	4	2	2	3	1	3	1	1	2	1	1	2	1	1	4	2	4	4	1	1	1	1	1	0	2	2	1	2	1	1	1	1	1	1	3	22	1	4	4	0	1	1	1	1	2	2	0
98	4	1	4	2	2	3	1	3	1	1	2	1	1	2	1	1	4	2	4	4	1	1	1	1	1	0	2	2	1	2	1	1	1	1	1	1	3	22	1	4	4	0	1	1	1	1	2	2	0
98	4	1	4	2	2	3	1	3	1	1	2	1	1	2	1	1	4	2	4	4	1	1	1	1	1	0	2	2	1	2	1	1	1	1	1	1	3	22	1	4	4	0	1	1	1	1	2	2	0
99	1	2	1	1	2	2	3	3	1	1	1	1	1	1	1	1	2	1	2	5	0	0	0	0	0	1	1	1	2	1	1	1	1	2	1	1	3	10	1	4	4	0	1	1	0	1	0	1	1
99	1	2	1	1	2	2	3	3	1	1	1	1	1	1	1	1	2	1	2	5	0	0	0	0	0	1	1	1	2	1	1	1	1	2	1	1	3	10	1	4	4	0	1	1	0	1	0	1	1
99	1	2	1	1	2	2	3	3	1	1	1	1	1	1	1	1	2	1	2	5	0	0	0	0	0	1	1	1	2	1	1	1	1	2	1	1	3	10	1	4	4	0	1	1	0	1	0	1	1
99	1	2	1	1	2	2	3	3	1	1	1	1	1	1	1	1	2	1	2	5	0	0	0	0	0	1	1	1	2	1	1	1	1	2	1	1	3	10	1	4	4	0	1	1	0	1	0	1	1
99	1	2	1	1	2	2	3	3	1	1	1	1	1	1	1	1	2	1	2	5	0	0	0	0	0	1	1	1	2	1	1	1	1	2	1	1	3	10	1	4	4	0	1	1	0	1	0	1	1
100	3	2	1	1	2	4	2	3	1	1	1	1	1	1	1	1	3	1	1	3	0	0	0	0	0	0	2	2	2	1	1	1	1	1	1	2	2	6	3	4	4	0	0	1	0	1	1	1	1
100	3	2	1	1	2	4	2	3	1	1	1	1	1	1	1	1	3	1	1	3	0	0	0	0	0	0	2	2	2	1	1	1	1	1	1	2	2	6	3	4	4	0	0	1	0	1	1	1	1
100	3	2	1	1	2	4	2	3	1	1	1	1	1	1	1	1	3	1	1	3	0	0	0	0	0	0	2	2	2	1	1	1	1	1	1	2	2	6	3	4	4	0	0	1	0	1	1	1	1
101	1	2	1	1	1	3	4	2	2	2	1	1	1	1	1	1	1	1	1	1	0	0	0	0	0	0	2	2	1	1	1	1	1	1	1	1	1	2	2	4	4	0	0	1	0	1	0	2	1
102	2	1	2	1	4	3	1	3	3	2	1	1	1	1	1	1	1	1	2	3	0	1	0	0	0	0	2	1	2	1	1	1	1	1	1	1	2	6	1	4	4	0	1	1	1	1	0	2	1
102	2	1	2	1	4	3	1	3	3	2	1	1	1	1	1	1	1	1	2	3	0	1	0	0	0	0	2	1	2	1	1	1	1	1	1	1	2	6	1	4	4	0	1	1	1	1	0	2	1
102	2	1	2	1	4	3	1	3	3	2	1	1	1	1	1	1	1	1	2	3	0	1	0	0	0	0	2	1	2	1	1	1	1	1	1	1	2	6	1	4	4	0	1	1	1	1	0	2	1
103	2	2	1	2	1	1	1	3	1	2	2	1	1	2	1	2	1	1	1	2	0	0	1	0	1	0	1	1	1	2	1	1	1	1	1	1	2	6	1	5	5	0	0	0	1	0	0	2	1
103	2	2	1	2	1	1	1	3	1	2	2	1	1	2	1	2	1	1	1	2	0	0	1	0	1	0	1	1	1	2	1	1	1	1	1	1	2	6	1	5	5	0	0	0	1	0	0	2	1
104	3	2	2	1	2	3	2	3	2	2	2	1	1	2	1	1	1	1	1	2	0	0	0	0	0	0	2	1	1	1	1	1	1	1	1	1	1	3	3	5	5	0	0	0	1	0	0	1	1
104	3	2	2	1	2	3	2	3	2	2	2	1	1	2	1	1	1	1	1	2	0	0	0	0	0	0	2	1	1	1	1	1	1	1	1	1	1	3	3	5	5	0	0	0	1	0	0	1	1
105	1	2	1	1	5	2	1	3	2	1	2	1	2	1	1	1	2	2	1	2	0	0	0	0	0	0	1	1	1	1	1	1	1	1	1	1	2	1	1	2	2	0	1	0	1	0	0	2	1
105	1	2	1	1	5	2	1	3	2	1	2	1	2	1	1	1	2	2	1	2	0	0	0	0	0	0	1	1	1	1	1	1	1	1	1	1	2	1	1	2	2	0	1	0	1	0	0	2	1
106	2	2	2	1	1	3	3	3	2	2	2	2	2	1	1	1	1	1	1	3	0	0	0	0	0	0	1	1	1	1	1	1	1	1	1	1	3	2	1	2	2	1	0	1	0	0	0	1	1
106	2	2	2	1	1	3	3	3	2	2	2	2	2	1	1	1	1	1	1	3	0	0	0	0	0	0	1	1	1	1	1	1	1	1	1	1	3	2	1	2	2	1	0	1	0	0	0	1	1
107	4	2	1	2	5	5	2	2	3	2	1	2	1	2	1	1	1	1	1	2	0	1	0	0	0	0	2	1	1	1	1	1	1	1	1	1	1	3	3	5	5	0	0	0	0	0	0	2	1
107	4	2	1	2	5	5	2	2	3	2	1	2	1	2	1	1	1	1	1	2	0	1	0	0	0	0	2	1	1	1	1	1	1	1	1	1	1	3	3	5	5	0	0	0	0	0	0	2	1
108	1	1	1	1	2	2	1	3	1	1	1	1	1	1	1	1	2	4	1	3	1	0	0	0	0	0	2	1	1	1	1	1	1	1	2	1	2	6	3	4	4	1	0	1	1	0	1	1	0
108	1	1	1	1	2	2	1	3	1	1	1	1	1	1	1	1	2	4	1	3	1	0	0	0	0	0	2	1	1	1	1	1	1	1	2	1	2	6	3	4	4	1	0	1	1	0	1	1	0
108	1	1	1	1	2	2	1	3	1	1	1	1	1	1	1	1	2	4	1	3	1	0	0	0	0	0	2	1	1	1	1	1	1	1	2	1	2	6	3	4	4	1	0	1	1	0	1	1	0
109	1	2	2	1	2	5	1	3	3	2	1	2	1	1	1	1	2	1	1	4	0	0	0	0	0	0	1	1	1	1	1	2	1	1	1	1	2	4	3	4	4	1	1	0	1	0	0	2	0
109	1	2	2	1	2	5	1	3	3	2	1	2	1	1	1	1	2	1	1	4	0	0	0	0	0	0	1	1	1	1	1	2	1	1	1	1	2	4	3	4	4	1	1	0	1	0	0	2	0
109	1	2	2	1	2	5	1	3	3	2	1	2	1	1	1	1	2	1	1	4	0	0	0	0	0	0	1	1	1	1	1	2	1	1	1	1	2	4	3	4	4	1	1	0	1	0	0	2	0
110	2	1	1	2	1	6	1	3	3	1	1	1	1	2	3	1	1	2	2	3	0	0	0	1	0	0	2	1	1	1	2	1	2	1	1	1	3	8	1	4	4	0	0	1	1	1	1	1	1
110	2	1	1	2	1	6	1	3	3	1	1	1	1	2	3	1	1	2	2	3	0	0	0	1	0	0	2	1	1	1	2	1	2	1	1	1	3	8	1	4	4	0	0	1	1	1	1	1	1
110	2	1	1	2	1	6	1	3	3	1	1	1	1	2	3	1	1	2	2	3	0	0	0	1	0	0	2	1	1	1	2	1	2	1	1	1	3	8	1	4	4	0	0	1	1	1	1	1	1
111	1	1	4	1	1	5	3	3	3	2	1	3	2	2	1	1	1	3	2	4	0	0	1	0	0	0	2	2	2	1	1	1	1	1	1	1	3	10	1	4	4	0	1	1	1	0	2	1	1
111	1	1	4	1	1	5	3	3	3	2	1	3	2	2	1	1	1	3	2	4	0	0	1	0	0	0	2	2	2	1	1	1	1	1	1	1	3	10	1	4	4	0	1	1	1	0	2	1	1
111	1	1	4	1	1	5	3	3	3	2	1	3	2	2	1	1	1	3	2	4	0	0	1	0	0	0	2	2	2	1	1	1	1	1	1	1	3	10	1	4	4	0	1	1	1	0	2	1	1
111	1	1	4	1	1	5	3	3	3	2	1	3	2	2	1	1	1	3	2	4	0	0	1	0	0	0	2	2	2	1	1	1	1	1	1	1	3	10	1	4	4	0	1	1	1	0	2	1	1
112	2	2	1	1	2	5	1	3	2	1	2	1	1	2	1	2	5	1	1	2	0	0	0	0	0	0	1	1	1	1	2	1	2	1	1	1	2	3	1	2	2	1	0	1	1	0	1	2	0
112	2	2	1	1	2	5	1	3	2	1	2	1	1	2	1	2	5	1	1	2	0	0	0	0	0	0	1	1	1	1	2	1	2	1	1	1	2	3	1	2	2	1	0	1	1	0	1	2	0
113	6	1	1	1	2	6	1	3	1	1	1	1	1	2	1	1	5	2	3	2	0	1	0	1	0	0	1	1	2	2	1	1	1	1	1	1	3	12	1	4	4	0	1	1	0	1	2	1	0
113	6	1	1	1	2	6	1	3	1	1	1	1	1	2	1	1	5	2	3	2	0	1	0	1	0	0	1	1	2	2	1	1	1	1	1	1	3	12	1	4	4	0	1	1	0	1	2	1	0
114	1	1	2	1	1	2	1	3	1	1	1	2	1	1	1	1	2	2	1	2	0	0	1	0	0	0	1	1	1	1	1	1	1	2	1	2	2	1	1	4	4	0	1	1	0	1	2	2	1
114	1	1	2	1	1	2	1	3	1	1	1	2	1	1	1	1	2	2	1	2	0	0	1	0	0	0	1	1	1	1	1	1	1	2	1	2	2	1	1	4	4	0	1	1	0	1	2	2	1
115	2	2	1	2	2	2	1	3	2	2	1	1	1	1	1	1	1	2	1	3	0	0	1	0	0	0	1	1	2	1	1	1	1	1	1	1	2	6	3	4	4	0	0	1	0	1	0	1	1
115	2	2	1	2	2	2	1	3	2	2	1	1	1	1	1	1	1	2	1	3	0	0	1	0	0	0	1	1	2	1	1	1	1	1	1	1	2	6	3	4	4	0	0	1	0	1	0	1	1
115	2	2	1	2	2	2	1	3	2	2	1	1	1	1	1	1	1	2	1	3	0	0	1	0	0	0	1	1	2	1	1	1	1	1	1	1	2	6	3	4	4	0	0	1	0	1	0	1	1
116	1	2	3	1	1	1	3	2	1	1	1	3	1	1	1	1	1	3	1	4	0	1	0	0	0	0	2	1	1	1	1	1	1	2	1	1	2	4	1	4	4	0	0	1	0	1	1	2	0
116	1	2	3	1	1	1	3	2	1	1	1	3	1	1	1	1	1	3	1	4	0	1	0	0	0	0	2	1	1	1	1	1	1	2	1	1	2	4	1	4	4	0	0	1	0	1	1	2	0
116	1	2	3	1	1	1	3	2	1	1	1	3	1	1	1	1	1	3	1	4	0	1	0	0	0	0	2	1	1	1	1	1	1	2	1	1	2	4	1	4	4	0	0	1	0	1	1	2	0
116	1	2	3	1	1	1	3	2	1	1	1	3	1	1	1	1	1	3	1	4	0	1	0	0	0	0	2	1	1	1	1	1	1	2	1	1	2	4	1	4	4	0	0	1	0	1	1	2	0
117	2	1	2	1	1	2	4	2	3	2	1	2	2	1	2	1	1	3	1	2	0	0	0	0	0	0	1	1	1	1	1	1	1	1	1	2	3	1	1	4	4	0	0	1	0	0	0	1	1
117	2	1	2	1	1	2	4	2	3	2	1	2	2	1	2	1	1	3	1	2	0	0	0	0	0	0	1	1	1	1	1	1	1	1	1	2	3	1	1	4	4	0	0	1	0	0	0	1	1
118	1	1	1	1	1	4	1	3	2	1	2	2	1	1	1	1	3	1	1	2	0	0	1	1	0	0	1	1	1	2	1	2	1	1	1	1	2	4	1	4	4	0	0	1	0	1	0	1	0
118	1	1	1	1	1	4	1	3	2	1	2	2	1	1	1	1	3	1	1	2	0	0	1	1	0	0	1	1	1	2	1	2	1	1	1	1	2	4	1	4	4	0	0	1	0	1	0	1	0
119	4	2	2	1	1	2	1	3	1	1	1	1	1	2	1	1	5	2	3	3	1	1	0	1	0	0	1	1	1	1	2	1	1	1	2	1	3	20	1	2	2	1	1	1	0	1	0	1	0
119	4	2	2	1	1	2	1	3	1	1	1	1	1	2	1	1	5	2	3	3	1	1	0	1	0	0	1	1	1	1	2	1	1	1	2	1	3	20	1	2	2	1	1	1	0	1	0	1	0
119	4	2	2	1	1	2	1	3	1	1	1	1	1	2	1	1	5	2	3	3	1	1	0	1	0	0	1	1	1	1	2	1	1	1	2	1	3	20	1	2	2	1	1	1	0	1	0	1	0
120	1	2	3	1	1	2	4	5	3	2	1	1	1	1	3	1	1	3	3	2	0	0	0	0	0	0	1	1	1	2	1	1	1	1	2	1	3	12	1	4	4	0	0	1	0	1	0	2	1
120	1	2	3	1	1	2	4	5	3	2	1	1	1	1	3	1	1	3	3	2	0	0	0	0	0	0	1	1	1	2	1	1	1	1	2	1	3	12	1	4	4	0	0	1	0	1	0	2	1
121	1	2	2	1	1	2	2	2	2	1	1	1	1	1	3	1	1	1	1	3	0	0	0	0	0	0	1	1	1	1	1	2	2	1	1	1	2	5	3	4	4	0	0	1	1	1	0	2	1
121	1	2	2	1	1	2	2	2	2	1	1	1	1	1	3	1	1	1	1	3	0	0	0	0	0	0	1	1	1	1	1	2	2	1	1	1	2	5	3	4	4	0	0	1	1	1	0	2	1
121	1	2	2	1	1	2	2	2	2	1	1	1	1	1	3	1	1	1	1	3	0	0	0	0	0	0	1	1	1	1	1	2	2	1	1	1	2	5	3	4	4	0	0	1	1	1	0	2	1
122	5	1	2	1	1	2	1	3	1	1	1	1	1	2	2	1	5	2	3	4	0	1	1	1	0	0	2	1	2	1	1	1	1	1	1	1	3	15	1	4	4	1	1	1	1	0	0	1	0
122	5	1	2	1	1	2	1	3	1	1	1	1	1	2	2	1	5	2	3	4	0	1	1	1	0	0	2	1	2	1	1	1	1	1	1	1	3	15	1	4	4	1	1	1	1	0	0	1	0
122	5	1	2	1	1	2	1	3	1	1	1	1	1	2	2	1	5	2	3	4	0	1	1	1	0	0	2	1	2	1	1	1	1	1	1	1	3	15	1	4	4	1	1	1	1	0	0	1	0
122	5	1	2	1	1	2	1	3	1	1	1	1	1	2	2	1	5	2	3	4	0	1	1	1	0	0	2	1	2	1	1	1	1	1	1	1	3	15	1	4	4	1	1	1	1	0	0	1	0
123	2	2	2	1	1	3	1	3	2	2	1	1	1	1	1	1	1	1	2	1	0	0	0	0	0	0	1	1	1	1	1	1	1	1	1	2	2	06	1	2	2	0	0	1	0	1	0	1	1
124	1	2	2	1	1	2	3	3	2	2	1	1	1	1	1	2	2	1	2	3	0	0	0	0	0	0	2	2	1	1	2	1	1	1	1	1	3	7	3	4	4	0	1	0	1	0	0	1	1
124	1	2	2	1	1	2	3	3	2	2	1	1	1	1	1	2	2	1	2	3	0	0	0	0	0	0	2	2	1	1	2	1	1	1	1	1	3	7	3	4	4	0	1	0	1	0	0	1	1
124	1	2	2	1	1	2	3	3	2	2	1	1	1	1	1	2	2	1	2	3	0	0	0	0	0	0	2	2	1	1	2	1	1	1	1	1	3	7	3	4	4	0	1	0	1	0	0	1	1
125	1	2	1	1	2	2	4	1	2	2	1	1	1	1	1	1	3	1	2	4	0	0	1	1	0	0	1	1	1	1	2	2	1	1	1	1	3	9	1	4	4	0	0	0	0	1	0	2	1
125	1	2	1	1	2	2	4	1	2	2	1	1	1	1	1	1	3	1	2	4	0	0	1	1	0	0	1	1	1	1	2	2	1	1	1	1	3	9	1	4	4	0	0	0	0	1	0	2	1
125	1	2	1	1	2	2	4	1	2	2	1	1	1	1	1	1	3	1	2	4	0	0	1	1	0	0	1	1	1	1	2	2	1	1	1	1	3	9	1	4	4	0	0	0	0	1	0	2	1
125	1	2	1	1	2	2	4	1	2	2	1	1	1	1	1	1	3	1	2	4	0	0	1	1	0	0	1	1	1	1	2	2	1	1	1	1	3	9	1	4	4	0	0	0	0	1	0	2	1
126	2	2	2	2	4	3	3	2	3	2	1	1	1	2	1	1	1	3	3	5	0	1	1	0	0	0	2	2	2	1	1	1	2	1	1	1	2	19	2	4	4	1	1	1	0	0	0	1	1
126	2	2	2	2	4	3	3	2	3	2	1	1	1	2	1	1	1	3	3	5	0	1	1	0	0	0	2	2	2	1	1	1	2	1	1	1	2	19	2	4	4	1	1	1	0	0	0	1	1
126	2	2	2	2	4	3	3	2	3	2	1	1	1	2	1	1	1	3	3	5	0	1	1	0	0	0	2	2	2	1	1	1	2	1	1	1	2	19	2	4	4	1	1	1	0	0	0	1	1
126	2	2	2	2	4	3	3	2	3	2	1	1	1	2	1	1	1	3	3	5	0	1	1	0	0	0	2	2	2	1	1	1	2	1	1	1	2	19	2	4	4	1	1	1	0	0	0	1	1
126	2	2	2	2	4	3	3	2	3	2	1	1	1	2	1	1	1	3	3	5	0	1	1	0	0	0	2	2	2	1	1	1	2	1	1	1	2	19	2	4	4	1	1	1	0	0	0	1	1
127	1	1	1	2	1	3	1	4	1	1	1	1	1	2	1	1	1	2	1	4	1	0	0	0	0	0	2	1	2	1	2	1	1	1	2	1	3	9	3	2	2	0	0	1	1	1	1	1	1
127	1	1	1	2	1	3	1	4	1	1	1	1	1	2	1	1	1	2	1	4	1	0	0	0	0	0	2	1	2	1	2	1	1	1	2	1	3	9	3	2	2	0	0	1	1	1	1	1	1
127	1	1	1	2	1	3	1	4	1	1	1	1	1	2	1	1	1	2	1	4	1	0	0	0	0	0	2	1	2	1	2	1	1	1	2	1	3	9	3	2	2	0	0	1	1	1	1	1	1
127	1	1	1	2	1	3	1	4	1	1	1	1	1	2	1	1	1	2	1	4	1	0	0	0	0	0	2	1	2	1	2	1	1	1	2	1	3	9	3	2	2	0	0	1	1	1	1	1	1
128	6	1	1	1	2	2	4	1	2	2	1	1	2	1	1	1	5	2	4	4	0	1	0	0	0	1	2	2	1	1	1	1	1	1	1	2	2	21	3	4	4	0	0	1	0	0	0	2	1
128	6	1	1	1	2	2	4	1	2	2	1	1	2	1	1	1	5	2	4	4	0	1	0	0	0	1	2	2	1	1	1	1	1	1	1	2	2	21	3	4	4	0	0	1	0	0	0	2	1
128	6	1	1	1	2	2	4	1	2	2	1	1	2	1	1	1	5	2	4	4	0	1	0	0	0	1	2	2	1	1	1	1	1	1	1	2	2	21	3	4	4	0	0	1	0	0	0	2	1
128	6	1	1	1	2	2	4	1	2	2	1	1	2	1	1	1	5	2	4	4	0	1	0	0	0	1	2	2	1	1	1	1	1	1	1	2	2	21	3	4	4	0	0	1	0	0	0	2	1
129	1	2	3	1	3	5	1	4	1	1	2	1	1	1	1	1	1	1	1	4	0	0	1	0	1	0	1	1	1	2	2	2	1	1	2	1	2	4	2	2	2	1	1	0	1	0	2	1	0
129	1	2	3	1	3	5	1	4	1	1	2	1	1	1	1	1	1	1	1	4	0	0	1	0	1	0	1	1	1	2	2	2	1	1	2	1	2	4	2	2	2	1	1	0	1	0	2	1	0
129	1	2	3	1	3	5	1	4	1	1	2	1	1	1	1	1	1	1	1	4	0	0	1	0	1	0	1	1	1	2	2	2	1	1	2	1	2	4	2	2	2	1	1	0	1	0	2	1	0
129	1	2	3	1	3	5	1	4	1	1	2	1	1	1	1	1	1	1	1	4	0	0	1	0	1	0	1	1	1	2	2	2	1	1	2	1	2	4	2	2	2	1	1	0	1	0	2	1	0
130	2	2	2	1	1	2	2	3	2	2	1	1	1	1	1	1	2	1	1	3	1	1	0	0	0	0	1	1	1	1	1	1	1	2	1	1	2	3	1	4	4	1	0	0	1	1	0	2	1
130	2	2	2	1	1	2	2	3	2	2	1	1	1	1	1	1	2	1	1	3	1	1	0	0	0	0	1	1	1	1	1	1	1	2	1	1	2	3	1	4	4	1	0	0	1	1	0	2	1
130	2	2	2	1	1	2	2	3	2	2	1	1	1	1	1	1	2	1	1	3	1	1	0	0	0	0	1	1	1	1	1	1	1	2	1	1	2	3	1	4	4	1	0	0	1	1	0	2	1
131	7	1	1	1	2	2	1	3	1	1	1	1	1	2	1	1	5	2	4	5	1	1	1	0	0	1	2	2	2	1	1	1	1	1	1	1	3	25	1	4	4	1	1	1	1	0	1	1	0
131	7	1	1	1	2	2	1	3	1	1	1	1	1	2	1	1	5	2	4	5	1	1	1	0	0	1	2	2	2	1	1	1	1	1	1	1	3	25	1	4	4	1	1	1	1	0	1	1	0
131	7	1	1	1	2	2	1	3	1	1	1	1	1	2	1	1	5	2	4	5	1	1	1	0	0	1	2	2	2	1	1	1	1	1	1	1	3	25	1	4	4	1	1	1	1	0	1	1	0
131	7	1	1	1	2	2	1	3	1	1	1	1	1	2	1	1	5	2	4	5	1	1	1	0	0	1	2	2	2	1	1	1	1	1	1	1	3	25	1	4	4	1	1	1	1	0	1	1	0
131	7	1	1	1	2	2	1	3	1	1	1	1	1	2	1	1	5	2	4	5	1	1	1	0	0	1	2	2	2	1	1	1	1	1	1	1	3	25	1	4	4	1	1	1	1	0	1	1	0
132	3	2	1	2	1	1	1	4	1	1	1	1	1	2	1	2	2	2	2	4	1	0	0	1	0	0	1	1	1	1	2	1	1	1	2	1	3	8	2	2	2	1	1	0	1	1	2	1	0
132	3	2	1	2	1	1	1	4	1	1	1	1	1	2	1	2	2	2	2	4	1	0	0	1	0	0	1	1	1	1	2	1	1	1	2	1	3	8	2	2	2	1	1	0	1	1	2	1	0
132	3	2	1	2	1	1	1	4	1	1	1	1	1	2	1	2	2	2	2	4	1	0	0	1	0	0	1	1	1	1	2	1	1	1	2	1	3	8	2	2	2	1	1	0	1	1	2	1	0
132	3	2	1	2	1	1	1	4	1	1	1	1	1	2	1	2	2	2	2	4	1	0	0	1	0	0	1	1	1	1	2	1	1	1	2	1	3	8	2	2	2	1	1	0	1	1	2	1	0
133	2	2	1	1	2	4	1	3	1	1	1	1	1	1	1	1	4	2	1	5	0	1	1	1	0	1	1	1	2	1	2	1	2	1	1	1	3	9	1	1	1	1	1	0	1	1	1	2	1
133	2	2	1	1	2	4	1	3	1	1	1	1	1	1	1	1	4	2	1	5	0	1	1	1	0	1	1	1	2	1	2	1	2	1	1	1	3	9	1	1	1	1	1	0	1	1	1	2	1
133	2	2	1	1	2	4	1	3	1	1	1	1	1	1	1	1	4	2	1	5	0	1	1	1	0	1	1	1	2	1	2	1	2	1	1	1	3	9	1	1	1	1	1	0	1	1	1	2	1
133	2	2	1	1	2	4	1	3	1	1	1	1	1	1	1	1	4	2	1	5	0	1	1	1	0	1	1	1	2	1	2	1	2	1	1	1	3	9	1	1	1	1	1	0	1	1	1	2	1
133	2	2	1	1	2	4	1	3	1	1	1	1	1	1	1	1	4	2	1	5	0	1	1	1	0	1	1	1	2	1	2	1	2	1	1	1	3	9	1	1	1	1	1	0	1	1	1	2	1
134	4	1	2	1	1	2	1	3	2	2	1	2	1	1	3	1	4	1	3	5	0	0	1	1	0	0	2	2	1	1	1	1	1	1	1	1	3	11	1	1	1	1	1	0	1	0	2	2	0
134	4	1	2	1	1	2	1	3	2	2	1	2	1	1	3	1	4	1	3	5	0	0	1	1	0	0	2	2	1	1	1	1	1	1	1	1	3	11	1	1	1	1	1	0	1	0	2	2	0
134	4	1	2	1	1	2	1	3	2	2	1	2	1	1	3	1	4	1	3	5	0	0	1	1	0	0	2	2	1	1	1	1	1	1	1	1	3	11	1	1	1	1	1	0	1	0	2	2	0
134	4	1	2	1	1	2	1	3	2	2	1	2	1	1	3	1	4	1	3	5	0	0	1	1	0	0	2	2	1	1	1	1	1	1	1	1	3	11	1	1	1	1	1	0	1	0	2	2	0
134	4	1	2	1	1	2	1	3	2	2	1	2	1	1	3	1	4	1	3	5	0	0	1	1	0	0	2	2	1	1	1	1	1	1	1	1	3	11	1	1	1	1	1	0	1	0	2	2	0
135	1	2	2	2	1	1	1	4	1	2	1	2	1	1	2	1	1	4	1	2	0	0	0	1	0	0	1	1	1	1	1	1	2	1	1	1	3	3	3	2	2	0	1	1	0	0	0	2	0
135	1	2	2	2	1	1	1	4	1	2	1	2	1	1	2	1	1	4	1	2	0	0	0	1	0	0	1	1	1	1	1	1	2	1	1	1	3	3	3	2	2	0	1	1	0	0	0	2	0
136	5	1	1	1	2	2	2	3	1	1	1	1	1	2	1	2	5	2	4	5	0	1	1	1	0	0	2	2	1	2	1	1	2	1	1	1	2	24	1	4	4	1	0	1	0	0	2	1	0
136	5	1	1	1	2	2	2	3	1	1	1	1	1	2	1	2	5	2	4	5	0	1	1	1	0	0	2	2	1	2	1	1	2	1	1	1	2	24	1	4	4	1	0	1	0	0	2	1	0
136	5	1	1	1	2	2	2	3	1	1	1	1	1	2	1	2	5	2	4	5	0	1	1	1	0	0	2	2	1	2	1	1	2	1	1	1	2	24	1	4	4	1	0	1	0	0	2	1	0
136	5	1	1	1	2	2	2	3	1	1	1	1	1	2	1	2	5	2	4	5	0	1	1	1	0	0	2	2	1	2	1	1	2	1	1	1	2	24	1	4	4	1	0	1	0	0	2	1	0
136	5	1	1	1	2	2	2	3	1	1	1	1	1	2	1	2	5	2	4	5	0	1	1	1	0	0	2	2	1	2	1	1	2	1	1	1	2	24	1	4	4	1	0	1	0	0	2	1	0
137	1	2	1	1	1	3	2	3	2	1	1	1	1	1	2	2	1	1	2	2	0	0	0	1	0	0	1	1	1	1	1	1	2	1	1	1	3	7	3	4	4	0	0	0	0	1	2	2	0
137	1	2	1	1	1	3	2	3	2	1	1	1	1	1	2	2	1	1	2	2	0	0	0	1	0	0	1	1	1	1	1	1	2	1	1	1	3	7	3	4	4	0	0	0	0	1	2	2	0
138	1	1	2	1	1	2	1	3	1	2	1	1	1	1	3	1	1	1	1	3	0	0	0	0	1	0	1	1	1	1	2	1	2	1	1	1	2	4	3	4	4	0	1	1	0	0	0	1	0
138	1	1	2	1	1	2	1	3	1	2	1	1	1	1	3	1	1	1	1	3	0	0	0	0	1	0	1	1	1	1	2	1	2	1	1	1	2	4	3	4	4	0	1	1	0	0	0	1	0
138	1	1	2	1	1	2	1	3	1	2	1	1	1	1	3	1	1	1	1	3	0	0	0	0	1	0	1	1	1	1	2	1	2	1	1	1	2	4	3	4	4	0	1	1	0	0	0	1	0
139	2	2	2	2	2	3	1	3	1	1	1	2	1	1	2	1	1	1	2	4	1	1	1	0	0	0	2	2	2	1	1	1	1	1	1	1	2	17	3	4	4	1	1	1	0	1	0	1	0
139	2	2	2	2	2	3	1	3	1	1	1	2	1	1	2	1	1	1	2	4	1	1	1	0	0	0	2	2	2	1	1	1	1	1	1	1	2	17	3	4	4	1	1	1	0	1	0	1	0
139	2	2	2	2	2	3	1	3	1	1	1	2	1	1	2	1	1	1	2	4	1	1	1	0	0	0	2	2	2	1	1	1	1	1	1	1	2	17	3	4	4	1	1	1	0	1	0	1	0
139	2	2	2	2	2	3	1	3	1	1	1	2	1	1	2	1	1	1	2	4	1	1	1	0	0	0	2	2	2	1	1	1	1	1	1	1	2	17	3	4	4	1	1	1	0	1	0	1	0
140	3	2	2	1	1	2	3	2	2	1	1	1	1	1	2	2	3	3	1	3	0	0	0	0	0	0	1	1	1	1	1	2	1	1	1	1	2	2	2	2	2	1	0	0	1	0	1	1	1
140	3	2	2	1	1	2	3	2	2	1	1	1	1	1	2	2	3	3	1	3	0	0	0	0	0	0	1	1	1	1	1	2	1	1	1	1	2	2	2	2	2	1	0	0	1	0	1	1	1
140	3	2	2	1	1	2	3	2	2	1	1	1	1	1	2	2	3	3	1	3	0	0	0	0	0	0	1	1	1	1	1	2	1	1	1	1	2	2	2	2	2	1	0	0	1	0	1	1	1
141	4	2	1	1	1	1	1	3	1	2	2	2	2	2	2	1	4	2	2	2	1	1	1	1	0	#NULL!	1	1	1	1	2	1	1	1	1	1	3	10	2	2	2	1	1	1	0	1	2	2	0
141	4	2	1	1	1	1	1	3	1	2	2	2	2	2	2	1	4	2	2	2	1	1	1	1	0	#NULL!	1	1	1	1	2	1	1	1	1	1	3	10	2	2	2	1	1	1	0	1	2	2	0
142	1	1	2	1	5	2	4	2	2	2	1	1	2	1	3	1	1	3	1	2	0	0	0	0	0	0	1	1	2	1	1	1	1	1	1	1	3	4	3	4	4	0	0	1	0	0	0	2	1
142	1	1	2	1	5	2	4	2	2	2	1	1	2	1	3	1	1	3	1	2	0	0	0	0	0	0	1	1	2	1	1	1	1	1	1	1	3	4	3	4	4	0	0	1	0	0	0	2	1
143	2	2	2	1	4	2	2	1	2	1	1	1	1	1	3	1	1	3	4	2	1	1	0	0	0	0	1	1	1	1	1	1	1	1	1	2	2	1	1	4	4	0	0	1	1	0	2	1	1
143	2	2	2	1	4	2	2	1	2	1	1	1	1	1	3	1	1	3	4	2	1	1	0	0	0	0	1	1	1	1	1	1	1	1	1	2	2	1	1	4	4	0	0	1	1	0	2	1	1
144	1	1	1	1	1	3	1	2	2	1	1	1	2	1	3	1	1	1	2	3	0	0	0	0	1	0	1	1	1	1	1	1	2	1	1	2	3	7	1	3	3	0	1	1	0	0	1	2	0
144	1	1	1	1	1	3	1	2	2	1	1	1	2	1	3	1	1	1	2	3	0	0	0	0	1	0	1	1	1	1	1	1	2	1	1	2	3	7	1	3	3	0	1	1	0	0	1	2	0
144	1	1	1	1	1	3	1	2	2	1	1	1	2	1	3	1	1	1	2	3	0	0	0	0	1	0	1	1	1	1	1	1	2	1	1	2	3	7	1	3	3	0	1	1	0	0	1	2	0
145	1	2	3	2	1	5	3	2	2	2	1	1	1	1	1	1	2	3	1	2	0	0	0	0	0	0	1	1	1	1	2	1	1	1	1	2	3	10	3	4	4	0	1	0	1	1	1	2	1
145	1	2	3	2	1	5	3	2	2	2	1	1	1	1	1	1	2	3	1	2	0	0	0	0	0	0	1	1	1	1	2	1	1	1	1	2	3	10	3	4	4	0	1	0	1	1	1	2	1
146	1	1	1	1	2	2	4	2	2	1	1	1	2	2	2	1	2	3	3	4	0	0	1	0	0	0	2	1	2	1	1	2	1	1	1	1	2	19	3	4	4	0	0	1	0	0	0	2	1
146	1	1	1	1	2	2	4	2	2	1	1	1	2	2	2	1	2	3	3	4	0	0	1	0	0	0	2	1	2	1	1	2	1	1	1	1	2	19	3	4	4	0	0	1	0	0	0	2	1
146	1	1	1	1	2	2	4	2	2	1	1	1	2	2	2	1	2	3	3	4	0	0	1	0	0	0	2	1	2	1	1	2	1	1	1	1	2	19	3	4	4	0	0	1	0	0	0	2	1
146	1	1	1	1	2	2	4	2	2	1	1	1	2	2	2	1	2	3	3	4	0	0	1	0	0	0	2	1	2	1	1	2	1	1	1	1	2	19	3	4	4	0	0	1	0	0	0	2	1
147	2	2	1	1	1	1	1	3	3	2	2	2	1	1	1	1	1	1	2	4	0	0	0	0	0	0	2	2	2	1	1	1	1	1	1	1	3	11	1	2	2	1	1	0	0	1	2	1	0
147	2	2	1	1	1	1	1	3	3	2	2	2	1	1	1	1	1	1	2	4	0	0	0	0	0	0	2	2	2	1	1	1	1	1	1	1	3	11	1	2	2	1	1	0	0	1	2	1	0
147	2	2	1	1	1	1	1	3	3	2	2	2	1	1	1	1	1	1	2	4	0	0	0	0	0	0	2	2	2	1	1	1	1	1	1	1	3	11	1	2	2	1	1	0	0	1	2	1	0
147	2	2	1	1	1	1	1	3	3	2	2	2	1	1	1	1	1	1	2	4	0	0	0	0	0	0	2	2	2	1	1	1	1	1	1	1	3	11	1	2	2	1	1	0	0	1	2	1	0
148	1	1	3	1	5	2	3	1	2	2	1	1	1	1	1	1	1	3	3	5	0	0	0	0	0	0	2	2	2	2	1	1	1	1	1	1	3	13	1	4	4	0	0	1	0	0	0	2	1
148	1	1	3	1	5	2	3	1	2	2	1	1	1	1	1	1	1	3	3	5	0	0	0	0	0	0	2	2	2	2	1	1	1	1	1	1	3	13	1	4	4	0	0	1	0	0	0	2	1
148	1	1	3	1	5	2	3	1	2	2	1	1	1	1	1	1	1	3	3	5	0	0	0	0	0	0	2	2	2	2	1	1	1	1	1	1	3	13	1	4	4	0	0	1	0	0	0	2	1
148	1	1	3	1	5	2	3	1	2	2	1	1	1	1	1	1	1	3	3	5	0	0	0	0	0	0	2	2	2	2	1	1	1	1	1	1	3	13	1	4	4	0	0	1	0	0	0	2	1
148	1	1	3	1	5	2	3	1	2	2	1	1	1	1	1	1	1	3	3	5	0	0	0	0	0	0	2	2	2	2	1	1	1	1	1	1	3	13	1	4	4	0	0	1	0	0	0	2	1
149	3	1	1	2	2	6	1	3	2	2	2	2	3	1	3	1	3	1	2	3	0	0	0	0	0	0	1	1	1	1	1	1	1	1	2	1	3	1	1	2	2	1	0	1	0	0	1	2	1
149	3	1	1	2	2	6	1	3	2	2	2	2	3	1	3	1	3	1	2	3	0	0	0	0	0	0	1	1	1	1	1	1	1	1	2	1	3	1	1	2	2	1	0	1	0	0	1	2	1
149	3	1	1	2	2	6	1	3	2	2	2	2	3	1	3	1	3	1	2	3	0	0	0	0	0	0	1	1	1	1	1	1	1	1	2	1	3	1	1	2	2	1	0	1	0	0	1	2	1
150	1	1	3	1	1	3	1	2	2	2	2	1	1	1	2	2	1	1	1	3	0	0	1	0	0	0	2	2	2	1	1	1	1	1	1	1	2	13	1	4	4	0	1	0	0	1	2	2	1
150	1	1	3	1	1	3	1	2	2	2	2	1	1	1	2	2	1	1	1	3	0	0	1	0	0	0	2	2	2	1	1	1	1	1	1	1	2	13	1	4	4	0	1	0	0	1	2	2	1
150	1	1	3	1	1	3	1	2	2	2	2	1	1	1	2	2	1	1	1	3	0	0	1	0	0	0	2	2	2	1	1	1	1	1	1	1	2	13	1	4	4	0	1	0	0	1	2	2	1
151	4	1	2	1	2	2	1	3	1	1	1	1	1	1	3	2	5	2	2	4	0	1	0	0	0	0	1	1	1	1	2	1	1	1	1	2	3	10	3	4	4	0	0	1	0	0	1	1	0
151	4	1	2	1	2	2	1	3	1	1	1	1	1	1	3	2	5	2	2	4	0	1	0	0	0	0	1	1	1	1	2	1	1	1	1	2	3	10	3	4	4	0	0	1	0	0	1	1	0
151	4	1	2	1	2	2	1	3	1	1	1	1	1	1	3	2	5	2	2	4	0	1	0	0	0	0	1	1	1	1	2	1	1	1	1	2	3	10	3	4	4	0	0	1	0	0	1	1	0
151	4	1	2	1	2	2	1	3	1	1	1	1	1	1	3	2	5	2	2	4	0	1	0	0	0	0	1	1	1	1	2	1	1	1	1	2	3	10	3	4	4	0	0	1	0	0	1	1	0
152	2	2	2	1	4	1	1	2	1	2	1	1	1	1	3	1	2	1	1	5	0	0	0	0	0	0	2	1	2	1	1	1	1	2	2	1	3	8	1	3	3	0	0	1	0	0	1	2	1
152	2	2	2	1	4	1	1	2	1	2	1	1	1	1	3	1	2	1	1	5	0	0	0	0	0	0	2	1	2	1	1	1	1	2	2	1	3	8	1	3	3	0	0	1	0	0	1	2	1
152	2	2	2	1	4	1	1	2	1	2	1	1	1	1	3	1	2	1	1	5	0	0	0	0	0	0	2	1	2	1	1	1	1	2	2	1	3	8	1	3	3	0	0	1	0	0	1	2	1
152	2	2	2	1	4	1	1	2	1	2	1	1	1	1	3	1	2	1	1	5	0	0	0	0	0	0	2	1	2	1	1	1	1	2	2	1	3	8	1	3	3	0	0	1	0	0	1	2	1
152	2	2	2	1	4	1	1	2	1	2	1	1	1	1	3	1	2	1	1	5	0	0	0	0	0	0	2	1	2	1	1	1	1	2	2	1	3	8	1	3	3	0	0	1	0	0	1	2	1
153	3	1	2	2	2	1	3	3	1	1	1	1	1	1	1	2	3	2	2	5	0	1	0	0	1	0	1	1	1	1	1	1	2	1	2	1	3	8	1	3	3	1	1	1	1	1	2	1	1
153	3	1	2	2	2	1	3	3	1	1	1	1	1	1	1	2	3	2	2	5	0	1	0	0	1	0	1	1	1	1	1	1	2	1	2	1	3	8	1	3	3	1	1	1	1	1	2	1	1
153	3	1	2	2	2	1	3	3	1	1	1	1	1	1	1	2	3	2	2	5	0	1	0	0	1	0	1	1	1	1	1	1	2	1	2	1	3	8	1	3	3	1	1	1	1	1	2	1	1
153	3	1	2	2	2	1	3	3	1	1	1	1	1	1	1	2	3	2	2	5	0	1	0	0	1	0	1	1	1	1	1	1	2	1	2	1	3	8	1	3	3	1	1	1	1	1	2	1	1
153	3	1	2	2	2	1	3	3	1	1	1	1	1	1	1	2	3	2	2	5	0	1	0	0	1	0	1	1	1	1	1	1	2	1	2	1	3	8	1	3	3	1	1	1	1	1	2	1	1
154	2	1	1	1	5	3	1	3	3	2	2	1	2	1	3	1	4	2	2	4	1	0	1	1	1	0	2	2	2	2	1	2	1	1	1	1	2	17	1	4	4	0	1	1	1	1	2	2	0
154	2	1	1	1	5	3	1	3	3	2	2	1	2	1	3	1	4	2	2	4	1	0	1	1	1	0	2	2	2	2	1	2	1	1	1	1	2	17	1	4	4	0	1	1	1	1	2	2	0
154	2	1	1	1	5	3	1	3	3	2	2	1	2	1	3	1	4	2	2	4	1	0	1	1	1	0	2	2	2	2	1	2	1	1	1	1	2	17	1	4	4	0	1	1	1	1	2	2	0
154	2	1	1	1	5	3	1	3	3	2	2	1	2	1	3	1	4	2	2	4	1	0	1	1	1	0	2	2	2	2	1	2	1	1	1	1	2	17	1	4	4	0	1	1	1	1	2	2	0
155	3	2	3	1	1	1	2	3	1	2	1	2	1	1	1	1	5	1	2	3	0	0	0	0	0	0	1	1	2	1	1	1	1	1	1	1	3	3	3	4	4	1	1	0	1	0	1	1	1
155	3	2	3	1	1	1	2	3	1	2	1	2	1	1	1	1	5	1	2	3	0	0	0	0	0	0	1	1	2	1	1	1	1	1	1	1	3	3	3	4	4	1	1	0	1	0	1	1	1
155	3	2	3	1	1	1	2	3	1	2	1	2	1	1	1	1	5	1	2	3	0	0	0	0	0	0	1	1	2	1	1	1	1	1	1	1	3	3	3	4	4	1	1	0	1	0	1	1	1
156	2	1	1	1	1	5	1	3	1	1	2	1	1	2	3	1	3	2	2	3	0	1	0	1	0	0	2	1	1	1	2	1	1	1	1	1	3	7	1	2	2	0	1	0	1	0	1	2	0
156	2	1	1	1	1	5	1	3	1	1	2	1	1	2	3	1	3	2	2	3	0	1	0	1	0	0	2	1	1	1	2	1	1	1	1	1	3	7	1	2	2	0	1	0	1	0	1	2	0
156	2	1	1	1	1	5	1	3	1	1	2	1	1	2	3	1	3	2	2	3	0	1	0	1	0	0	2	1	1	1	2	1	1	1	1	1	3	7	1	2	2	0	1	0	1	0	1	2	0
157	2	1	2	1	2	3	1	3	1	1	1	3	1	2	3	2	3	1	1	3	0	0	0	1	0	0	1	1	1	1	1	2	1	1	1	2	2	3	1	4	4	0	1	0	1	0	0	2	1
157	2	1	2	1	2	3	1	3	1	1	1	3	1	2	3	2	3	1	1	3	0	0	0	1	0	0	1	1	1	1	1	2	1	1	1	2	2	3	1	4	4	0	1	0	1	0	0	2	1
157	2	1	2	1	2	3	1	3	1	1	1	3	1	2	3	2	3	1	1	3	0	0	0	1	0	0	1	1	1	1	1	2	1	1	1	2	2	3	1	4	4	0	1	0	1	0	0	2	1
158	1	2	1	2	1	1	1	2	3	2	1	1	3	2	3	1	1	1	1	3	0	0	1	0	0	0	2	1	1	1	1	1	2	1	1	1	2	4	1	4	4	1	1	0	1	0	0	2	0
158	1	2	1	2	1	1	1	2	3	2	1	1	3	2	3	1	1	1	1	3	0	0	1	0	0	0	2	1	1	1	1	1	2	1	1	1	2	4	1	4	4	1	1	0	1	0	0	2	0
158	1	2	1	2	1	1	1	2	3	2	1	1	3	2	3	1	1	1	1	3	0	0	1	0	0	0	2	1	1	1	1	1	2	1	1	1	2	4	1	4	4	1	1	0	1	0	0	2	0
159	5	1	2	1	2	3	1	3	1	2	1	1	1	1	2	1	5	2	3	3	0	0	0	0	1	0	1	1	1	1	1	1	1	1	1	1	3	1	1	2	2	1	1	0	0	0	1	2	0
159	5	1	2	1	2	3	1	3	1	2	1	1	1	1	2	1	5	2	3	3	0	0	0	0	1	0	1	1	1	1	1	1	1	1	1	1	3	1	1	2	2	1	1	0	0	0	1	2	0
159	5	1	2	1	2	3	1	3	1	2	1	1	1	1	2	1	5	2	3	3	0	0	0	0	1	0	1	1	1	1	1	1	1	1	1	1	3	1	1	2	2	1	1	0	0	0	1	2	0
160	2	1	2	1	1	4	4	1	2	2	1	2	1	1	1	2	1	3	1	2	0	0	0	0	0	0	1	2	1	1	1	1	1	1	1	2	3	5	1	4	4	1	1	0	1	0	0	2	1
160	2	1	2	1	1	4	4	1	2	2	1	2	1	1	1	2	1	3	1	2	0	0	0	0	0	0	1	2	1	1	1	1	1	1	1	2	3	5	1	4	4	1	1	0	1	0	0	2	1
161	3	2	2	1	5	2	1	3	2	1	1	1	1	1	1	1	5	1	2	3	0	0	0	0	0	0	2	1	2	1	1	2	1	1	1	1	2	6	3	4	4	1	1	0	1	1	2	1	1
161	3	2	2	1	5	2	1	3	2	1	1	1	1	1	1	1	5	1	2	3	0	0	0	0	0	0	2	1	2	1	1	2	1	1	1	1	2	6	3	4	4	1	1	0	1	1	2	1	1
161	3	2	2	1	5	2	1	3	2	1	1	1	1	1	1	1	5	1	2	3	0	0	0	0	0	0	2	1	2	1	1	2	1	1	1	1	2	6	3	4	4	1	1	0	1	1	2	1	1
162	1	2	1	1	4	3	1	3	1	1	2	1	1	1	1	1	1	2	1	2	0	0	0	1	0	0	1	1	2	1	1	1	1	1	1	1	2	2	1	2	2	1	1	1	0	1	1	2	0
162	1	2	1	1	4	3	1	3	1	1	2	1	1	1	1	1	1	2	1	2	0	0	0	1	0	0	1	1	2	1	1	1	1	1	1	1	2	2	1	2	2	1	1	1	0	1	1	2	0
163	3	1	1	1	1	1	3	3	3	2	1	1	1	2	1	1	4	3	1	2	0	0	0	0	0	0	1	1	1	1	1	2	1	1	1	1	2	4	2	5	5	1	1	1	1	1	0	2	1
163	3	1	1	1	1	1	3	3	3	2	1	1	1	2	1	1	4	3	1	2	0	0	0	0	0	0	1	1	1	1	1	2	1	1	1	1	2	4	2	5	5	1	1	1	1	1	0	2	1
164	1	2	1	1	1	2	3	1	3	2	1	1	1	1	1	1	1	1	1	2	0	0	0	1	0	0	1	1	1	1	2	1	1	1	1	1	1	13	3	4	4	0	0	1	0	0	0	1	1
164	1	2	1	1	1	2	3	1	3	2	1	1	1	1	1	1	1	1	1	2	0	0	0	1	0	0	1	1	1	1	2	1	1	1	1	1	1	13	3	4	4	0	0	1	0	0	0	1	1
165	2	1	3	1	2	5	1	3	1	1	1	1	1	2	1	1	2	1	2	3	0	0	0	0	0	#NULL!	2	1	2	1	1	1	1	1	1	1	2	6	1	4	4	0	0	1	0	1	0	1	0
165	2	1	3	1	2	5	1	3	1	1	1	1	1	2	1	1	2	1	2	3	0	0	0	0	0	#NULL!	2	1	2	1	1	1	1	1	1	1	2	6	1	4	4	0	0	1	0	1	0	1	0
165	2	1	3	1	2	5	1	3	1	1	1	1	1	2	1	1	2	1	2	3	0	0	0	0	0	#NULL!	2	1	2	1	1	1	1	1	1	1	2	6	1	4	4	0	0	1	0	1	0	1	0
166	1	2	2	1	1	3	2	2	1	1	2	1	1	1	1	1	1	1	1	2	0	0	0	0	0	0	1	1	1	2	1	2	1	1	1	1	2	6	3	4	4	0	0	1	0	1	2	1	1
166	1	2	2	1	1	3	2	2	1	1	2	1	1	1	1	1	1	1	1	2	0	0	0	0	0	0	1	1	1	2	1	2	1	1	1	1	2	6	3	4	4	0	0	1	0	1	2	1	1
167	2	1	2	1	1	2	4	2	3	2	1	1	1	1	2	1	2	3	2	2	0	0	1	1	0	0	1	1	1	1	2	1	1	1	1	1	2	6	2	4	4	0	0	0	0	1	0	2	1
167	2	1	2	1	1	2	4	2	3	2	1	1	1	1	2	1	2	3	2	2	0	0	1	1	0	0	1	1	1	1	2	1	1	1	1	1	2	6	2	4	4	0	0	0	0	1	0	2	1
168	4	1	1	2	2	3	1	3	1	1	1	1	1	1	1	2	4	2	2	4	1	1	1	0	0	0	2	2	1	2	1	1	1	1	1	1	3	22	1	4	4	0	1	1	1	1	2	2	0
168	4	1	1	2	2	3	1	3	1	1	1	1	1	1	1	2	4	2	2	4	1	1	1	0	0	0	2	2	1	2	1	1	1	1	1	1	3	22	1	4	4	0	1	1	1	1	2	2	0
168	4	1	1	2	2	3	1	3	1	1	1	1	1	1	1	2	4	2	2	4	1	1	1	0	0	0	2	2	1	2	1	1	1	1	1	1	3	22	1	4	4	0	1	1	1	1	2	2	0
168	4	1	1	2	2	3	1	3	1	1	1	1	1	1	1	2	4	2	2	4	1	1	1	0	0	0	2	2	1	2	1	1	1	1	1	1	3	22	1	4	4	0	1	1	1	1	2	2	0
169	1	2	4	1	2	2	3	2	1	1	1	1	1	1	1	1	1	1	2	5	0	0	0	0	0	1	1	1	2	1	1	1	1	2	1	1	3	10	1	4	4	0	1	1	0	1	0	1	1
169	1	2	4	1	2	2	3	2	1	1	1	1	1	1	1	1	1	1	2	5	0	0	0	0	0	1	1	1	2	1	1	1	1	2	1	1	3	10	1	4	4	0	1	1	0	1	0	1	1
169	1	2	4	1	2	2	3	2	1	1	1	1	1	1	1	1	1	1	2	5	0	0	0	0	0	1	1	1	2	1	1	1	1	2	1	1	3	10	1	4	4	0	1	1	0	1	0	1	1
169	1	2	4	1	2	2	3	2	1	1	1	1	1	1	1	1	1	1	2	5	0	0	0	0	0	1	1	1	2	1	1	1	1	2	1	1	3	10	1	4	4	0	1	1	0	1	0	1	1
169	1	2	4	1	2	2	3	2	1	1	1	1	1	1	1	1	1	1	2	5	0	0	0	0	0	1	1	1	2	1	1	1	1	2	1	1	3	10	1	4	4	0	1	1	0	1	0	1	1
170	4	1	2	1	2	6	4	2	2	1	1	1	1	1	1	1	5	2	1	3	1	1	0	0	0	0	2	2	2	1	1	1	1	1	1	2	2	6	3	4	4	0	0	1	0	1	1	1	1
170	4	1	2	1	2	6	4	2	2	1	1	1	1	1	1	1	5	2	1	3	1	1	0	0	0	0	2	2	2	1	1	1	1	1	1	2	2	6	3	4	4	0	0	1	0	1	1	1	1
170	4	1	2	1	2	6	4	2	2	1	1	1	1	1	1	1	5	2	1	3	1	1	0	0	0	0	2	2	2	1	1	1	1	1	1	2	2	6	3	4	4	0	0	1	0	1	1	1	1
171	2	2	1	1	1	3	3	2	2	2	1	1	1	2	1	1	1	3	1	1	0	0	0	0	0	0	2	2	1	1	1	1	1	1	1	1	1	2	2	4	4	0	0	1	0	1	0	2	1
172	5	1	1	1	4	2	1	3	3	2	1	1	1	1	1	1	1	2	2	3	0	1	0	0	0	0	2	1	2	1	1	1	1	1	1	1	2	6	1	4	4	0	1	1	1	1	0	2	1
172	5	1	1	1	4	2	1	3	3	2	1	1	1	1	1	1	1	2	2	3	0	1	0	0	0	0	2	1	2	1	1	1	1	1	1	1	2	6	1	4	4	0	1	1	1	1	0	2	1
172	5	1	1	1	4	2	1	3	3	2	1	1	1	1	1	1	1	2	2	3	0	1	0	0	0	0	2	1	2	1	1	1	1	1	1	1	2	6	1	4	4	0	1	1	1	1	0	2	1
173	1	1	2	1	1	6	1	2	2	2	2	1	3	2	3	1	1	1	1	5	0	0	0	0	0	0	1	1	1	1	1	1	1	2	1	2	3	3	2	3	3	1	0	0	1	0	1	1	0
173	1	1	2	1	1	6	1	2	2	2	2	1	3	2	3	1	1	1	1	5	0	0	0	0	0	0	1	1	1	1	1	1	1	2	1	2	3	3	2	3	3	1	0	0	1	0	1	1	0
173	1	1	2	1	1	6	1	2	2	2	2	1	3	2	3	1	1	1	1	5	0	0	0	0	0	0	1	1	1	1	1	1	1	2	1	2	3	3	2	3	3	1	0	0	1	0	1	1	0
173	1	1	2	1	1	6	1	2	2	2	2	1	3	2	3	1	1	1	1	5	0	0	0	0	0	0	1	1	1	1	1	1	1	2	1	2	3	3	2	3	3	1	0	0	1	0	1	1	0
173	1	1	2	1	1	6	1	2	2	2	2	1	3	2	3	1	1	1	1	5	0	0	0	0	0	0	1	1	1	1	1	1	1	2	1	2	3	3	2	3	3	1	0	0	1	0	1	1	0
174	1	2	1	2	1	3	2	1	2	1	2	1	3	1	3	2	1	3	1	4	0	0	0	0	0	0	1	1	1	1	1	2	1	1	1	1	1	3	3	3	3	0	1	1	0	0	0	1	1
174	1	2	1	2	1	3	2	1	2	1	2	1	3	1	3	2	1	3	1	4	0	0	0	0	0	0	1	1	1	1	1	2	1	1	1	1	1	3	3	3	3	0	1	1	0	0	0	1	1
174	1	2	1	2	1	3	2	1	2	1	2	1	3	1	3	2	1	3	1	4	0	0	0	0	0	0	1	1	1	1	1	2	1	1	1	1	1	3	3	3	3	0	1	1	0	0	0	1	1
174	1	2	1	2	1	3	2	1	2	1	2	1	3	1	3	2	1	3	1	4	0	0	0	0	0	0	1	1	1	1	1	2	1	1	1	1	1	3	3	3	3	0	1	1	0	0	0	1	1
175	2	1	2	1	5	1	4	3	2	2	2	1	3	1	2	1	2	4	1	4	0	0	0	0	0	0	2	1	1	1	2	1	1	1	2	1	2	2	1	2	2	0	0	0	0	0	2	1	1
175	2	1	2	1	5	1	4	3	2	2	2	1	3	1	2	1	2	4	1	4	0	0	0	0	0	0	2	1	1	1	2	1	1	1	2	1	2	2	1	2	2	0	0	0	0	0	2	1	1
175	2	1	2	1	5	1	4	3	2	2	2	1	3	1	2	1	2	4	1	4	0	0	0	0	0	0	2	1	1	1	2	1	1	1	2	1	2	2	1	2	2	0	0	0	0	0	2	1	1
175	2	1	2	1	5	1	4	3	2	2	2	1	3	1	2	1	2	4	1	4	0	0	0	0	0	0	2	1	1	1	2	1	1	1	2	1	2	2	1	2	2	0	0	0	0	0	2	1	1
176	3	1	3	1	2	5	1	3	1	2	1	1	2	2	1	1	4	2	1	4	1	1	1	0	0	1	2	1	1	1	2	1	1	1	1	1	2	5	1	2	2	1	1	1	1	0	2	2	1
176	3	1	3	1	2	5	1	3	1	2	1	1	2	2	1	1	4	2	1	4	1	1	1	0	0	1	2	1	1	1	2	1	1	1	1	1	2	5	1	2	2	1	1	1	1	0	2	2	1
176	3	1	3	1	2	5	1	3	1	2	1	1	2	2	1	1	4	2	1	4	1	1	1	0	0	1	2	1	1	1	2	1	1	1	1	1	2	5	1	2	2	1	1	1	1	0	2	2	1
176	3	1	3	1	2	5	1	3	1	2	1	1	2	2	1	1	4	2	1	4	1	1	1	0	0	1	2	1	1	1	2	1	1	1	1	1	2	5	1	2	2	1	1	1	1	0	2	2	1
177	5	2	1	1	2	1	1	3	1	1	1	1	2	1	2	1	5	2	2	3	0	1	1	0	0	1	1	1	1	1	2	2	1	1	1	1	3	10	1	2	2	1	1	1	0	1	2	2	0
177	5	2	1	1	2	1	1	3	1	1	1	1	2	1	2	1	5	2	2	3	0	1	1	0	0	1	1	1	1	1	2	2	1	1	1	1	3	10	1	2	2	1	1	1	0	1	2	2	0
177	5	2	1	1	2	1	1	3	1	1	1	1	2	1	2	1	5	2	2	3	0	1	1	0	0	1	1	1	1	1	2	2	1	1	1	1	3	10	1	2	2	1	1	1	0	1	2	2	0
178	2	2	2	2	5	6	1	4	3	2	1	1	1	1	2	1	1	1	1	4	0	0	0	0	1	0	2	2	1	2	1	1	1	1	1	1	1	14	3	4	4	1	1	1	1	1	1	2	0
178	2	2	2	2	5	6	1	4	3	2	1	1	1	1	2	1	1	1	1	4	0	0	0	0	1	0	2	2	1	2	1	1	1	1	1	1	1	14	3	4	4	1	1	1	1	1	1	2	0
178	2	2	2	2	5	6	1	4	3	2	1	1	1	1	2	1	1	1	1	4	0	0	0	0	1	0	2	2	1	2	1	1	1	1	1	1	1	14	3	4	4	1	1	1	1	1	1	2	0
178	2	2	2	2	5	6	1	4	3	2	1	1	1	1	2	1	1	1	1	4	0	0	0	0	1	0	2	2	1	2	1	1	1	1	1	1	1	14	3	4	4	1	1	1	1	1	1	2	0
179	3	1	1	1	5	3	1	3	3	1	1	1	1	2	1	2	1	2	2	4	0	1	0	0	0	0	2	2	2	1	1	1	1	1	1	1	2	15	3	4	4	1	1	0	1	0	2	2	1
179	3	1	1	1	5	3	1	3	3	1	1	1	1	2	1	2	1	2	2	4	0	1	0	0	0	0	2	2	2	1	1	1	1	1	1	1	2	15	3	4	4	1	1	0	1	0	2	2	1
179	3	1	1	1	5	3	1	3	3	1	1	1	1	2	1	2	1	2	2	4	0	1	0	0	0	0	2	2	2	1	1	1	1	1	1	1	2	15	3	4	4	1	1	0	1	0	2	2	1
179	3	1	1	1	5	3	1	3	3	1	1	1	1	2	1	2	1	2	2	4	0	1	0	0	0	0	2	2	2	1	1	1	1	1	1	1	2	15	3	4	4	1	1	0	1	0	2	2	1
180	2	2	3	1	1	5	3	3	2	2	2	2	1	1	2	1	2	1	1	3	0	0	0	0	0	0	1	1	1	1	1	1	1	1	1	2	2	1	1	3	3	0	0	1	1	0	0	1	1
180	2	2	3	1	1	5	3	3	2	2	2	2	1	1	2	1	2	1	1	3	0	0	0	0	0	0	1	1	1	1	1	1	1	1	1	2	2	1	1	3	3	0	0	1	1	0	0	1	1
180	2	2	3	1	1	5	3	3	2	2	2	2	1	1	2	1	2	1	1	3	0	0	0	0	0	0	1	1	1	1	1	1	1	1	1	2	2	1	1	3	3	0	0	1	1	0	0	1	1
181	2	1	2	1	2	5	1	3	2	1	1	1	1	2	1	1	1	1	2	4	0	1	1	0	0	0	2	2	2	1	1	1	1	1	1	1	2	19	3	3	3	0	1	0	0	0	0	2	1
181	2	1	2	1	2	5	1	3	2	1	1	1	1	2	1	1	1	1	2	4	0	1	1	0	0	0	2	2	2	1	1	1	1	1	1	1	2	19	3	3	3	0	1	0	0	0	0	2	1
181	2	1	2	1	2	5	1	3	2	1	1	1	1	2	1	1	1	1	2	4	0	1	1	0	0	0	2	2	2	1	1	1	1	1	1	1	2	19	3	3	3	0	1	0	0	0	0	2	1
181	2	1	2	1	2	5	1	3	2	1	1	1	1	2	1	1	1	1	2	4	0	1	1	0	0	0	2	2	2	1	1	1	1	1	1	1	2	19	3	3	3	0	1	0	0	0	0	2	1
182	1	1	1	1	1	3	2	2	3	2	1	3	1	1	2	1	1	1	1	3	0	0	0	0	0	0	1	1	1	1	1	1	2	1	1	1	2	7	3	2	2	0	0	1	1	0	0	2	1
182	1	1	1	1	1	3	2	2	3	2	1	3	1	1	2	1	1	1	1	3	0	0	0	0	0	0	1	1	1	1	1	1	2	1	1	1	2	7	3	2	2	0	0	1	1	0	0	2	1
182	1	1	1	1	1	3	2	2	3	2	1	3	1	1	2	1	1	1	1	3	0	0	0	0	0	0	1	1	1	1	1	1	2	1	1	1	2	7	3	2	2	0	0	1	1	0	0	2	1
183	1	1	1	1	2	3	1	3	1	1	1	1	3	1	3	1	1	1	2	4	1	0	0	0	0	0	1	1	2	1	1	1	1	1	1	1	2	9	1	4	4	0	0	1	0	1	0	1	0
183	1	1	1	1	2	3	1	3	1	1	1	1	3	1	3	1	1	1	2	4	1	0	0	0	0	0	1	1	2	1	1	1	1	1	1	1	2	9	1	4	4	0	0	1	0	1	0	1	0
183	1	1	1	1	2	3	1	3	1	1	1	1	3	1	3	1	1	1	2	4	1	0	0	0	0	0	1	1	2	1	1	1	1	1	1	1	2	9	1	4	4	0	0	1	0	1	0	1	0
183	1	1	1	1	2	3	1	3	1	1	1	1	3	1	3	1	1	1	2	4	1	0	0	0	0	0	1	1	2	1	1	1	1	1	1	1	2	9	1	4	4	0	0	1	0	1	0	1	0
184	2	2	2	1	4	2	3	2	3	2	2	2	1	1	1	1	1	1	1	2	0	0	0	1	0	0	1	1	1	1	1	1	1	1	1	2	2	1	1	4	4	0	0	1	1	1	0	1	1
184	2	2	2	1	4	2	3	2	3	2	2	2	1	1	1	1	1	1	1	2	0	0	0	1	0	0	1	1	1	1	1	1	1	1	1	2	2	1	1	4	4	0	0	1	1	1	0	1	1
185	6	2	1	2	2	2	1	3	3	1	1	1	1	2	1	1	5	2	3	2	1	1	1	1	0	0	1	1	1	1	2	1	1	1	1	1	3	13	1	2	2	1	1	0	1	1	0	2	0
185	6	2	1	2	2	2	1	3	3	1	1	1	1	2	1	1	5	2	3	2	1	1	1	1	0	0	1	1	1	1	2	1	1	1	1	1	3	13	1	2	2	1	1	0	1	1	0	2	0
186	1	1	1	1	1	4	2	2	3	1	2	2	1	1	1	2	1	1	1	3	0	0	0	0	0	0	2	1	2	1	1	1	1	1	1	1	2	3	1	4	4	0	0	1	0	1	0	2	1
186	1	1	1	1	1	4	2	2	3	1	2	2	1	1	1	2	1	1	1	3	0	0	0	0	0	0	2	1	2	1	1	1	1	1	1	1	2	3	1	4	4	0	0	1	0	1	0	2	1
186	1	1	1	1	1	4	2	2	3	1	2	2	1	1	1	2	1	1	1	3	0	0	0	0	0	0	2	1	2	1	1	1	1	1	1	1	2	3	1	4	4	0	0	1	0	1	0	2	1
187	4	1	2	1	2	2	4	1	2	1	1	1	1	1	1	2	4	2	2	2	0	1	1	1	0	0	1	1	1	1	2	1	1	1	1	1	3	15	3	4	4	0	0	0	0	0	0	2	1
187	4	1	2	1	2	2	4	1	2	1	1	1	1	1	1	2	4	2	2	2	0	1	1	1	0	0	1	1	1	1	2	1	1	1	1	1	3	15	3	4	4	0	0	0	0	0	0	2	1
188	1	2	1	2	1	3	1	4	1	2	1	1	1	1	3	2	1	1	1	3	0	0	0	0	0	0	1	1	1	1	1	2	1	1	1	1	2	5	1	4	4	1	0	1	1	1	0	1	0
188	1	2	1	2	1	3	1	4	1	2	1	1	1	1	3	2	1	1	1	3	0	0	0	0	0	0	1	1	1	1	1	2	1	1	1	1	2	5	1	4	4	1	0	1	1	1	0	1	0
188	1	2	1	2	1	3	1	4	1	2	1	1	1	1	3	2	1	1	1	3	0	0	0	0	0	0	1	1	1	1	1	2	1	1	1	1	2	5	1	4	4	1	0	1	1	1	0	1	0
189	5	1	4	1	2	2	1	3	1	1	1	2	1	1	1	2	5	2	2	3	0	1	0	1	0	0	2	2	2	1	1	1	1	1	1	1	2	17	1	4	4	0	1	1	1	1	1	1	0
189	5	1	4	1	2	2	1	3	1	1	1	2	1	1	1	2	5	2	2	3	0	1	0	1	0	0	2	2	2	1	1	1	1	1	1	1	2	17	1	4	4	0	1	1	1	1	1	1	0
189	5	1	4	1	2	2	1	3	1	1	1	2	1	1	1	2	5	2	2	3	0	1	0	1	0	0	2	2	2	1	1	1	1	1	1	1	2	17	1	4	4	0	1	1	1	1	1	1	0
190	2	1	1	2	2	4	4	1	3	1	1	1	1	2	1	1	1	3	1	4	0	0	0	0	0	0	2	2	2	1	1	1	1	1	1	1	2	15	1	4	4	1	0	1	0	1	0	1	1
190	2	1	1	2	2	4	4	1	3	1	1	1	1	2	1	1	1	3	1	4	0	0	0	0	0	0	2	2	2	1	1	1	1	1	1	1	2	15	1	4	4	1	0	1	0	1	0	1	1
190	2	1	1	2	2	4	4	1	3	1	1	1	1	2	1	1	1	3	1	4	0	0	0	0	0	0	2	2	2	1	1	1	1	1	1	1	2	15	1	4	4	1	0	1	0	1	0	1	1
190	2	1	1	2	2	4	4	1	3	1	1	1	1	2	1	1	1	3	1	4	0	0	0	0	0	0	2	2	2	1	1	1	1	1	1	1	2	15	1	4	4	1	0	1	0	1	0	1	1
191	4	2	2	1	1	2	1	3	2	1	1	1	2	1	3	1	4	2	3	5	1	1	1	1	1	0	1	1	1	1	2	1	1	1	2	2	3	15	1	4	4	1	1	1	1	1	0	1	0
191	4	2	2	1	1	2	1	3	2	1	1	1	2	1	3	1	4	2	3	5	1	1	1	1	1	0	1	1	1	1	2	1	1	1	2	2	3	15	1	4	4	1	1	1	1	1	0	1	0
191	4	2	2	1	1	2	1	3	2	1	1	1	2	1	3	1	4	2	3	5	1	1	1	1	1	0	1	1	1	1	2	1	1	1	2	2	3	15	1	4	4	1	1	1	1	1	0	1	0
191	4	2	2	1	1	2	1	3	2	1	1	1	2	1	3	1	4	2	3	5	1	1	1	1	1	0	1	1	1	1	2	1	1	1	2	2	3	15	1	4	4	1	1	1	1	1	0	1	0
191	4	2	2	1	1	2	1	3	2	1	1	1	2	1	3	1	4	2	3	5	1	1	1	1	1	0	1	1	1	1	2	1	1	1	2	2	3	15	1	4	4	1	1	1	1	1	0	1	0
192	1	1	1	1	2	1	2	3	1	2	1	2	2	2	1	1	1	1	1	2	0	0	0	0	0	0	2	2	1	1	1	1	1	1	1	1	2	3	3	4	4	0	1	1	1	1	0	1	1
192	1	1	1	1	2	1	2	3	1	2	1	2	2	2	1	1	1	1	1	2	0	0	0	0	0	0	2	2	1	1	1	1	1	1	1	1	2	3	3	4	4	0	1	1	1	1	0	1	1
193	2	1	2	1	1	2	4	2	2	2	1	3	2	1	3	1	3	3	1	2	0	1	0	1	0	0	1	1	1	1	1	1	1	2	1	1	1	2	1	4	4	0	0	1	0	1	0	2	1
193	2	1	2	1	1	2	4	2	2	2	1	3	2	1	3	1	3	3	1	2	0	1	0	1	0	0	1	1	1	1	1	1	1	2	1	1	1	2	1	4	4	0	0	1	0	1	0	2	1
194	3	2	1	2	2	1	1	3	1	1	1	1	1	2	1	1	2	1	2	1	0	1	1	0	0	0	1	1	1	1	1	1	1	1	1	2	1	06	1	4	4	0	0	1	0	1	0	2	0
195	2	2	1	1	2	3	1	2	2	1	1	1	2	1	1	1	1	4	2	4	0	1	0	0	1	0	2	1	2	1	1	1	1	1	1	1	2	6	3	4	4	0	0	1	0	1	0	2	1
195	2	2	1	1	2	3	1	2	2	1	1	1	2	1	1	1	1	4	2	4	0	1	0	0	1	0	2	1	2	1	1	1	1	1	1	1	2	6	3	4	4	0	0	1	0	1	0	2	1
195	2	2	1	1	2	3	1	2	2	1	1	1	2	1	1	1	1	4	2	4	0	1	0	0	1	0	2	1	2	1	1	1	1	1	1	1	2	6	3	4	4	0	0	1	0	1	0	2	1
195	2	2	1	1	2	3	1	2	2	1	1	1	2	1	1	1	1	4	2	4	0	1	0	0	1	0	2	1	2	1	1	1	1	1	1	1	2	6	3	4	4	0	0	1	0	1	0	2	1
196	2	1	2	1	1	2	3	1	2	2	1	1	1	1	3	1	1	3	1	3	0	0	0	0	0	0	2	1	2	1	1	1	1	1	1	1	2	4	3	4	4	0	1	1	0	1	0	2	1
196	2	1	2	1	1	2	3	1	2	2	1	1	1	1	3	1	1	3	1	3	0	0	0	0	0	0	2	1	2	1	1	1	1	1	1	1	2	4	3	4	4	0	1	1	0	1	0	2	1
196	2	1	2	1	1	2	3	1	2	2	1	1	1	1	3	1	1	3	1	3	0	0	0	0	0	0	2	1	2	1	1	1	1	1	1	1	2	4	3	4	4	0	1	1	0	1	0	2	1
197	1	2	2	1	4	3	1	2	1	1	1	2	2	1	1	2	1	1	1	3	0	0	0	0	0	0	2	1	2	1	1	2	1	1	1	1	2	5	3	4	4	0	1	1	0	1	1	2	0
197	1	2	2	1	4	3	1	2	1	1	1	2	2	1	1	2	1	1	1	3	0	0	0	0	0	0	2	1	2	1	1	2	1	1	1	1	2	5	3	4	4	0	1	1	0	1	1	2	0
197	1	2	2	1	4	3	1	2	1	1	1	2	2	1	1	2	1	1	1	3	0	0	0	0	0	0	2	1	2	1	1	2	1	1	1	1	2	5	3	4	4	0	1	1	0	1	1	2	0
198	1	2	1	1	1	2	1	2	1	1	1	1	1	1	2	1	1	1	1	1	0	0	0	0	1	0	1	1	1	1	1	2	1	1	1	1	1	4	2	4	4	0	1	1	0	1	2	2	1
199	2	1	2	1	1	3	2	3	2	2	1	1	1	1	3	1	2	2	2	2	0	0	0	1	0	0	1	1	1	1	2	1	1	1	1	1	3	25	3	4	4	0	0	1	0	1	0	2	1
199	2	1	2	1	1	3	2	3	2	2	1	1	1	1	3	1	2	2	2	2	0	0	0	1	0	0	1	1	1	1	2	1	1	1	1	1	3	25	3	4	4	0	0	1	0	1	0	2	1
200	4	2	3	1	1	3	2	2	2	1	1	1	1	2	3	1	5	1	2	3	0	0	0	0	0	0	2	2	1	1	1	1	1	1	1	1	2	8	3	4	4	0	1	0	0	1	0	2	1
200	4	2	3	1	1	3	2	2	2	1	1	1	1	2	3	1	5	1	2	3	0	0	0	0	0	0	2	2	1	1	1	1	1	1	1	1	2	8	3	4	4	0	1	0	0	1	0	2	1
200	4	2	3	1	1	3	2	2	2	1	1	1	1	2	3	1	5	1	2	3	0	0	0	0	0	0	2	2	1	1	1	1	1	1	1	1	2	8	3	4	4	0	1	0	0	1	0	2	1
201	1	1	3	1	1	2	3	3	1	2	1	1	2	1	2	1	1	1	1	3	0	0	1	0	0	0	2	1	1	1	1	1	2	1	1	1	2	3	3	4	4	0	0	1	0	1	0	1	1
201	1	1	3	1	1	2	3	3	1	2	1	1	2	1	2	1	1	1	1	3	0	0	1	0	0	0	2	1	1	1	1	1	2	1	1	1	2	3	3	4	4	0	0	1	0	1	0	1	1
201	1	1	3	1	1	2	3	3	1	2	1	1	2	1	2	1	1	1	1	3	0	0	1	0	0	0	2	1	1	1	1	1	2	1	1	1	2	3	3	4	4	0	0	1	0	1	0	1	1
202	2	2	1	1	1	2	2	2	2	1	1	1	2	1	2	1	1	1	1	2	0	0	0	0	0	0	1	1	1	1	1	1	1	1	2	1	1	2	2	5	5	0	1	0	0	1	0	2	1
202	2	2	1	1	1	2	2	2	2	1	1	1	2	1	2	1	1	1	1	2	0	0	0	0	0	0	1	1	1	1	1	1	1	1	2	1	1	2	2	5	5	0	1	0	0	1	0	2	1
203	1	1	2	1	1	3	3	1	2	2	1	1	1	1	3	1	2	1	1	2	0	0	0	0	0	0	1	1	1	1	1	1	2	1	2	1	2	15	3	4	4	0	0	1	0	1	0	2	1
203	1	1	2	1	1	3	3	1	2	2	1	1	1	1	3	1	2	1	1	2	0	0	0	0	0	0	1	1	1	1	1	1	2	1	2	1	2	15	3	4	4	0	0	1	0	1	0	2	1
204	5	1	3	1	2	5	1	3	1	1	1	1	1	2	2	1	5	2	4	5	0	1	1	1	1	0	2	2	1	2	1	1	1	1	1	1	3	26	1	4	4	1	0	1	0	1	0	1	0
204	5	1	3	1	2	5	1	3	1	1	1	1	1	2	2	1	5	2	4	5	0	1	1	1	1	0	2	2	1	2	1	1	1	1	1	1	3	26	1	4	4	1	0	1	0	1	0	1	0
204	5	1	3	1	2	5	1	3	1	1	1	1	1	2	2	1	5	2	4	5	0	1	1	1	1	0	2	2	1	2	1	1	1	1	1	1	3	26	1	4	4	1	0	1	0	1	0	1	0
204	5	1	3	1	2	5	1	3	1	1	1	1	1	2	2	1	5	2	4	5	0	1	1	1	1	0	2	2	1	2	1	1	1	1	1	1	3	26	1	4	4	1	0	1	0	1	0	1	0
204	5	1	3	1	2	5	1	3	1	1	1	1	1	2	2	1	5	2	4	5	0	1	1	1	1	0	2	2	1	2	1	1	1	1	1	1	3	26	1	4	4	1	0	1	0	1	0	1	0
205	2	1	2	1	1	2	4	2	2	2	2	2	1	1	1	1	2	3	1	5	0	0	0	0	0	0	2	2	2	1	1	1	1	1	1	1	3	13	1	4	4	0	0	1	0	0	0	2	1
205	2	1	2	1	1	2	4	2	2	2	2	2	1	1	1	1	2	3	1	5	0	0	0	0	0	0	2	2	2	1	1	1	1	1	1	1	3	13	1	4	4	0	0	1	0	0	0	2	1
205	2	1	2	1	1	2	4	2	2	2	2	2	1	1	1	1	2	3	1	5	0	0	0	0	0	0	2	2	2	1	1	1	1	1	1	1	3	13	1	4	4	0	0	1	0	0	0	2	1
205	2	1	2	1	1	2	4	2	2	2	2	2	1	1	1	1	2	3	1	5	0	0	0	0	0	0	2	2	2	1	1	1	1	1	1	1	3	13	1	4	4	0	0	1	0	0	0	2	1
205	2	1	2	1	1	2	4	2	2	2	2	2	1	1	1	1	2	3	1	5	0	0	0	0	0	0	2	2	2	1	1	1	1	1	1	1	3	13	1	4	4	0	0	1	0	0	0	2	1
206	1	2	1	1	1	2	3	1	2	1	1	1	1	1	3	1	2	1	1	3	0	0	0	0	0	0	1	1	1	1	1	2	2	1	1	1	2	5	3	4	4	0	0	1	1	1	0	2	1
206	1	2	1	1	1	2	3	1	2	1	1	1	1	1	3	1	2	1	1	3	0	0	0	0	0	0	1	1	1	1	1	2	2	1	1	1	2	5	3	4	4	0	0	1	1	1	0	2	1
206	1	2	1	1	1	2	3	1	2	1	1	1	1	1	3	1	2	1	1	3	0	0	0	0	0	0	1	1	1	1	1	2	2	1	1	1	2	5	3	4	4	0	0	1	1	1	0	2	1
207	2	1	1	1	2	2	1	3	1	1	1	1	1	1	2	1	4	2	3	4	0	1	1	1	0	0	2	1	2	1	1	1	1	1	1	1	3	15	1	4	4	1	1	1	1	0	0	1	0
207	2	1	1	1	2	2	1	3	1	1	1	1	1	1	2	1	4	2	3	4	0	1	1	1	0	0	2	1	2	1	1	1	1	1	1	1	3	15	1	4	4	1	1	1	1	0	0	1	0
207	2	1	1	1	2	2	1	3	1	1	1	1	1	1	2	1	4	2	3	4	0	1	1	1	0	0	2	1	2	1	1	1	1	1	1	1	3	15	1	4	4	1	1	1	1	0	0	1	0
207	2	1	1	1	2	2	1	3	1	1	1	1	1	1	2	1	4	2	3	4	0	1	1	1	0	0	2	1	2	1	1	1	1	1	1	1	3	15	1	4	4	1	1	1	1	0	0	1	0
208	2	2	2	1	1	3	1	2	2	2	1	1	1	1	1	1	1	1	2	1	0	0	0	0	0	0	1	1	1	1	1	1	1	1	1	2	2	06	1	2	2	0	0	1	0	1	0	1	1
209	1	1	1	1	1	5	3	2	2	2	1	1	1	1	1	2	1	1	1	3	0	0	0	0	0	0	2	2	1	1	2	1	1	1	1	1	3	7	3	4	4	0	1	0	1	0	0	1	1
209	1	1	1	1	1	5	3	2	2	2	1	1	1	1	1	2	1	1	1	3	0	0	0	0	0	0	2	2	1	1	2	1	1	1	1	1	3	7	3	4	4	0	1	0	1	0	0	1	1
209	1	1	1	1	1	5	3	2	2	2	1	1	1	1	1	2	1	1	1	3	0	0	0	0	0	0	2	2	1	1	2	1	1	1	1	1	3	7	3	4	4	0	1	0	1	0	0	1	1
210	1	2	3	1	2	2	4	2	2	2	1	1	1	1	1	1	1	3	2	4	0	0	1	0	0	0	1	1	1	1	2	2	1	1	1	1	3	9	1	4	4	0	0	0	0	1	0	2	1
210	1	2	3	1	2	2	4	2	2	2	1	1	1	1	1	1	1	3	2	4	0	0	1	0	0	0	1	1	1	1	2	2	1	1	1	1	3	9	1	4	4	0	0	0	0	1	0	2	1
210	1	2	3	1	2	2	4	2	2	2	1	1	1	1	1	1	1	3	2	4	0	0	1	0	0	0	1	1	1	1	2	2	1	1	1	1	3	9	1	4	4	0	0	0	0	1	0	2	1
210	1	2	3	1	2	2	4	2	2	2	1	1	1	1	1	1	1	3	2	4	0	0	1	0	0	0	1	1	1	1	2	2	1	1	1	1	3	9	1	4	4	0	0	0	0	1	0	2	1
211	2	1	2	1	1	2	1	2	3	1	1	1	1	2	3	1	1	1	1	4	0	0	0	0	0	0	1	1	2	1	1	1	1	1	1	1	2	9	1	4	4	0	0	1	0	1	0	1	0
211	2	1	2	1	1	2	1	2	3	1	1	1	1	2	3	1	1	1	1	4	0	0	0	0	0	0	1	1	2	1	1	1	1	1	1	1	2	9	1	4	4	0	0	1	0	1	0	1	0
211	2	1	2	1	1	2	1	2	3	1	1	1	1	2	3	1	1	1	1	4	0	0	0	0	0	0	1	1	2	1	1	1	1	1	1	1	2	9	1	4	4	0	0	1	0	1	0	1	0
211	2	1	2	1	1	2	1	2	3	1	1	1	1	2	3	1	1	1	1	4	0	0	0	0	0	0	1	1	2	1	1	1	1	1	1	1	2	9	1	4	4	0	0	1	0	1	0	1	0
212	1	2	1	1	3	2	3	3	1	2	2	2	3	2	1	1	1	3	1	2	0	0	0	1	0	0	1	1	1	1	1	1	1	1	1	2	2	1	1	4	4	0	0	1	1	1	0	1	1
212	1	2	1	1	3	2	3	3	1	2	2	2	3	2	1	1	1	3	1	2	0	0	0	1	0	0	1	1	1	1	1	1	1	1	1	2	2	1	1	4	4	0	0	1	1	1	0	1	1
213	5	2	2	2	2	5	1	3	1	1	2	1	1	1	1	1	5	2	3	2	1	1	1	1	0	0	1	1	1	1	2	1	1	1	1	1	3	13	1	2	2	1	1	0	1	1	0	2	0
213	5	2	2	2	2	5	1	3	1	1	2	1	1	1	1	1	5	2	3	2	1	1	1	1	0	0	1	1	1	1	2	1	1	1	1	1	3	13	1	2	2	1	1	0	1	1	0	2	0
214	2	1	1	1	1	4	1	2	1	1	2	2	1	1	1	1	1	1	1	3	0	0	0	0	0	0	2	1	2	1	1	1	1	1	1	1	2	3	1	4	4	0	0	1	0	1	0	1	1
214	2	1	1	1	1	4	1	2	1	1	2	2	1	1	1	1	1	1	1	3	0	0	0	0	0	0	2	1	2	1	1	1	1	1	1	1	2	3	1	4	4	0	0	1	0	1	0	1	1
214	2	1	1	1	1	4	1	2	1	1	2	2	1	1	1	1	1	1	1	3	0	0	0	0	0	0	2	1	2	1	1	1	1	1	1	1	2	3	1	4	4	0	0	1	0	1	0	1	1
215	4	1	2	1	2	2	4	1	2	1	1	1	1	1	1	1	4	2	3	2	0	1	1	1	0	0	1	1	1	1	2	1	1	1	1	1	3	15	3	4	4	0	0	0	0	0	0	1	1
215	4	1	2	1	2	2	4	1	2	1	1	1	1	1	1	1	4	2	3	2	0	1	1	1	0	0	1	1	1	1	2	1	1	1	1	1	3	15	3	4	4	0	0	0	0	0	0	1	1
216	2	2	1	2	1	3	1	4	1	2	1	1	1	1	3	1	3	1	1	3	0	0	0	0	0	0	1	1	1	1	1	2	1	1	1	1	2	5	1	4	4	1	0	1	1	1	0	2	0
216	2	2	1	2	1	3	1	4	1	2	1	1	1	1	3	1	3	1	1	3	0	0	0	0	0	0	1	1	1	1	1	2	1	1	1	1	2	5	1	4	4	1	0	1	1	1	0	2	0
216	2	2	1	2	1	3	1	4	1	2	1	1	1	1	3	1	3	1	1	3	0	0	0	0	0	0	1	1	1	1	1	2	1	1	1	1	2	5	1	4	4	1	0	1	1	1	0	2	0
217	5	1	1	1	2	2	1	3	1	1	1	1	1	1	1	1	5	2	3	3	1	1	0	1	0	0	2	2	2	1	1	1	1	1	1	1	2	17	1	4	4	0	1	1	1	1	1	1	0
217	5	1	1	1	2	2	1	3	1	1	1	1	1	1	1	1	5	2	3	3	1	1	0	1	0	0	2	2	2	1	1	1	1	1	1	1	2	17	1	4	4	0	1	1	1	1	1	1	0
217	5	1	1	1	2	2	1	3	1	1	1	1	1	1	1	1	5	2	3	3	1	1	0	1	0	0	2	2	2	1	1	1	1	1	1	1	2	17	1	4	4	0	1	1	1	1	1	1	0
218	1	2	4	2	1	3	1	2	1	2	1	1	1	1	3	1	1	1	1	3	0	0	0	0	0	0	1	1	2	1	1	1	1	1	1	1	2	6	3	4	4	0	0	1	0	1	0	1	1
218	1	2	4	2	1	3	1	2	1	2	1	1	1	1	3	1	1	1	1	3	0	0	0	0	0	0	1	1	2	1	1	1	1	1	1	1	2	6	3	4	4	0	0	1	0	1	0	1	1
218	1	2	4	2	1	3	1	2	1	2	1	1	1	1	3	1	1	1	1	3	0	0	0	0	0	0	1	1	2	1	1	1	1	1	1	1	2	6	3	4	4	0	0	1	0	1	0	1	1
219	1	1	3	1	1	5	4	2	1	1	1	3	1	2	1	1	1	3	1	4	0	0	0	0	0	0	2	1	1	1	1	1	1	2	1	1	3	4	1	4	4	0	0	1	0	1	1	2	0
219	1	1	3	1	1	5	4	2	1	1	1	3	1	2	1	1	1	3	1	4	0	0	0	0	0	0	2	1	1	1	1	1	1	2	1	1	3	4	1	4	4	0	0	1	0	1	1	2	0
219	1	1	3	1	1	5	4	2	1	1	1	3	1	2	1	1	1	3	1	4	0	0	0	0	0	0	2	1	1	1	1	1	1	2	1	1	3	4	1	4	4	0	0	1	0	1	1	2	0
219	1	1	3	1	1	5	4	2	1	1	1	3	1	2	1	1	1	3	1	4	0	0	0	0	0	0	2	1	1	1	1	1	1	2	1	1	3	4	1	4	4	0	0	1	0	1	1	2	0
220	2	1	1	1	1	2	3	2	2	2	1	1	1	1	3	1	1	3	1	2	0	0	0	0	0	0	1	1	1	1	1	1	1	1	1	2	2	1	1	4	4	0	0	1	0	0	0	1	1
220	2	1	1	1	1	2	3	2	2	2	1	1	1	1	3	1	1	3	1	2	0	0	0	0	0	0	1	1	1	1	1	1	1	1	1	2	2	1	1	4	4	0	0	1	0	0	0	1	1
221	1	2	1	1	2	4	1	2	1	1	2	1	1	1	1	1	3	1	1	2	0	0	1	1	0	0	1	1	1	2	1	2	1	1	1	1	2	4	1	4	4	0	0	1	0	1	0	1	0
221	1	2	1	1	2	4	1	2	1	1	2	1	1	1	1	1	3	1	1	2	0	0	1	1	0	0	1	1	1	2	1	2	1	1	1	1	2	4	1	4	4	0	0	1	0	1	0	1	0
222	5	1	2	1	2	2	1	3	3	1	1	2	1	1	2	1	5	2	3	3	0	1	1	1	0	0	1	1	1	1	2	1	1	1	2	1	3	20	1	2	2	1	1	1	0	1	0	1	0
222	5	1	2	1	2	2	1	3	3	1	1	2	1	1	2	1	5	2	3	3	0	1	1	1	0	0	1	1	1	1	2	1	1	1	2	1	3	20	1	2	2	1	1	1	0	1	0	1	0
222	5	1	2	1	2	2	1	3	3	1	1	2	1	1	2	1	5	2	3	3	0	1	1	1	0	0	1	1	1	1	2	1	1	1	2	1	3	20	1	2	2	1	1	1	0	1	0	1	0
223	1	1	3	1	5	2	4	5	3	2	1	2	1	1	2	1	1	3	1	2	0	0	0	0	0	0	1	1	1	2	1	1	1	1	2	1	3	12	1	4	4	0	0	1	0	1	0	2	1
223	1	1	3	1	5	2	4	5	3	2	1	2	1	1	2	1	1	3	1	2	0	0	0	0	0	0	1	1	1	2	1	1	1	1	2	1	3	12	1	4	4	0	0	1	0	1	0	2	1
224	1	2	2	2	1	6	1	4	1	1	1	1	1	1	1	1	2	1	2	4	0	0	0	0	0	0	2	2	2	1	1	1	1	1	1	1	2	15	1	4	4	1	0	1	0	1	0	1	1
224	1	2	2	2	1	6	1	4	1	1	1	1	1	1	1	1	2	1	2	4	0	0	0	0	0	0	2	2	2	1	1	1	1	1	1	1	2	15	1	4	4	1	0	1	0	1	0	1	1
224	1	2	2	2	1	6	1	4	1	1	1	1	1	1	1	1	2	1	2	4	0	0	0	0	0	0	2	2	2	1	1	1	1	1	1	1	2	15	1	4	4	1	0	1	0	1	0	1	1
224	1	2	2	2	1	6	1	4	1	1	1	1	1	1	1	1	2	1	2	4	0	0	0	0	0	0	2	2	2	1	1	1	1	1	1	1	2	15	1	4	4	1	0	1	0	1	0	1	1
225	5	2	1	1	2	2	2	3	2	1	1	1	2	2	1	1	5	2	4	5	0	1	1	1	1	0	1	1	1	1	2	1	1	1	2	2	2	15	1	4	4	1	1	1	1	1	0	1	0
225	5	2	1	1	2	2	2	3	2	1	1	1	2	2	1	1	5	2	4	5	0	1	1	1	1	0	1	1	1	1	2	1	1	1	2	2	2	15	1	4	4	1	1	1	1	1	0	1	0
225	5	2	1	1	2	2	2	3	2	1	1	1	2	2	1	1	5	2	4	5	0	1	1	1	1	0	1	1	1	1	2	1	1	1	2	2	2	15	1	4	4	1	1	1	1	1	0	1	0
225	5	2	1	1	2	2	2	3	2	1	1	1	2	2	1	1	5	2	4	5	0	1	1	1	1	0	1	1	1	1	2	1	1	1	2	2	2	15	1	4	4	1	1	1	1	1	0	1	0
225	5	2	1	1	2	2	2	3	2	1	1	1	2	2	1	1	5	2	4	5	0	1	1	1	1	0	1	1	1	1	2	1	1	1	2	2	2	15	1	4	4	1	1	1	1	1	0	1	0
226	2	1	1	1	4	1	1	2	1	2	1	2	2	1	1	1	1	1	1	2	0	0	0	0	0	0	2	2	1	1	1	1	1	1	1	1	2	3	3	4	4	0	1	1	1	1	0	1	1
226	2	1	1	1	4	1	1	2	1	2	1	2	2	1	1	1	1	1	1	2	0	0	0	0	0	0	2	2	1	1	1	1	1	1	1	1	2	3	3	4	4	0	1	1	1	1	0	1	1
227	1	1	3	1	1	2	4	1	3	2	1	1	1	1	3	1	1	1	1	2	0	0	0	0	0	0	1	1	1	1	1	1	1	2	1	1	1	2	1	4	4	0	0	1	0	1	0	2	1
227	1	1	3	1	1	2	4	1	3	2	1	1	1	1	3	1	1	1	1	2	0	0	0	0	0	0	1	1	1	1	1	1	1	2	1	1	1	2	1	4	4	0	0	1	0	1	0	2	1
228	3	2	1	2	5	1	1	3	1	1	1	1	1	1	1	2	3	1	2	1	0	0	1	0	0	0	1	1	1	1	1	1	1	1	1	2	1	06	1	4	4	0	0	1	0	1	0	2	0
229	1	2	2	1	2	3	1	2	2	1	1	1	1	1	1	1	1	4	2	4	0	1	0	0	0	0	2	1	2	1	1	1	1	1	1	1	2	6	3	4	4	0	0	1	0	1	0	2	1
229	1	2	2	1	2	3	1	2	2	1	1	1	1	1	1	1	1	4	2	4	0	1	0	0	0	0	2	1	2	1	1	1	1	1	1	1	2	6	3	4	4	0	0	1	0	1	0	2	1
229	1	2	2	1	2	3	1	2	2	1	1	1	1	1	1	1	1	4	2	4	0	1	0	0	0	0	2	1	2	1	1	1	1	1	1	1	2	6	3	4	4	0	0	1	0	1	0	2	1
229	1	2	2	1	2	3	1	2	2	1	1	1	1	1	1	1	1	4	2	4	0	1	0	0	0	0	2	1	2	1	1	1	1	1	1	1	2	6	3	4	4	0	0	1	0	1	0	2	1
230	2	1	1	1	1	2	3	2	2	2	1	1	1	1	3	1	1	3	1	3	1	0	0	0	0	0	2	1	2	1	1	1	1	1	1	1	2	4	3	4	4	0	1	1	0	1	0	2	1
230	2	1	1	1	1	2	3	2	2	2	1	1	1	1	3	1	1	3	1	3	1	0	0	0	0	0	2	1	2	1	1	1	1	1	1	1	2	4	3	4	4	0	1	1	0	1	0	2	1
230	2	1	1	1	1	2	3	2	2	2	1	1	1	1	3	1	1	3	1	3	1	0	0	0	0	0	2	1	2	1	1	1	1	1	1	1	2	4	3	4	4	0	1	1	0	1	0	2	1
231	1	2	2	1	5	3	2	2	1	1	1	1	1	1	3	1	2	1	1	3	0	0	0	0	0	0	2	1	2	1	1	2	1	1	1	1	2	5	3	4	4	0	1	1	0	1	1	2	0
231	1	2	2	1	5	3	2	2	1	1	1	1	1	1	3	1	2	1	1	3	0	0	0	0	0	0	2	1	2	1	1	2	1	1	1	1	2	5	3	4	4	0	1	1	0	1	1	2	0
231	1	2	2	1	5	3	2	2	1	1	1	1	1	1	3	1	2	1	1	3	0	0	0	0	0	0	2	1	2	1	1	2	1	1	1	1	2	5	3	4	4	0	1	1	0	1	1	2	0
232	2	2	2	1	2	2	1	2	1	1	1	2	2	1	2	1	1	1	1	1	0	0	0	0	1	0	1	1	1	1	1	2	1	1	1	1	1	4	4	4	4	0	1	1	0	1	2	2	1
233	1	2	3	1	2	3	2	3	2	2	1	1	2	1	2	1	5	2	1	2	0	0	0	1	0	0	1	1	1	1	2	1	1	1	1	1	2	25	1	4	4	0	0	1	0	1	0	2	1
233	1	2	3	1	2	3	2	3	2	2	1	1	2	1	2	1	5	2	1	2	0	0	0	1	0	0	1	1	1	1	2	1	1	1	1	1	2	25	1	4	4	0	0	1	0	1	0	2	1
234	4	1	1	1	2	3	1	3	2	1	1	1	1	1	1	1	4	1	2	3	1	0	0	0	0	0	2	2	1	1	1	1	1	1	1	1	3	8	1	4	4	0	1	0	0	1	0	2	1
234	4	1	1	1	2	3	1	3	2	1	1	1	1	1	1	1	4	1	2	3	1	0	0	0	0	0	2	2	1	1	1	1	1	1	1	1	3	8	1	4	4	0	1	0	0	1	0	2	1
234	4	1	1	1	2	3	1	3	2	1	1	1	1	1	1	1	4	1	2	3	1	0	0	0	0	0	2	2	1	1	1	1	1	1	1	1	3	8	1	4	4	0	1	0	0	1	0	2	1
235	1	1	3	1	2	2	3	2	1	2	1	1	2	1	1	2	1	1	1	3	0	0	1	0	0	0	2	1	1	1	1	1	2	1	1	1	2	3	1	4	4	0	0	1	0	1	0	1	1
235	1	1	3	1	2	2	3	2	1	2	1	1	2	1	1	2	1	1	1	3	0	0	1	0	0	0	2	1	1	1	1	1	2	1	1	1	2	3	1	4	4	0	0	1	0	1	0	1	1
235	1	1	3	1	2	2	3	2	1	2	1	1	2	1	1	2	1	1	1	3	0	0	1	0	0	0	2	1	1	1	1	1	2	1	1	1	2	3	1	4	4	0	0	1	0	1	0	1	1
236	1	2	1	2	1	1	1	4	1	2	1	1	1	1	1	1	2	4	1	2	0	0	0	1	0	0	1	1	1	1	1	1	2	1	1	1	2	3	1	2	2	0	1	1	0	0	0	2	0
236	1	2	1	2	1	1	1	4	1	2	1	1	1	1	1	1	2	4	1	2	0	0	0	1	0	0	1	1	1	1	1	1	2	1	1	1	2	3	1	2	2	0	1	1	0	0	0	2	0
237	3	1	2	1	2	2	2	3	2	1	1	1	1	2	1	1	5	2	3	5	0	1	1	1	0	0	2	2	1	2	1	1	2	1	1	1	3	24	1	4	4	1	0	1	0	0	2	1	0
237	3	1	2	1	2	2	2	3	2	1	1	1	1	2	1	1	5	2	3	5	0	1	1	1	0	0	2	2	1	2	1	1	2	1	1	1	3	24	1	4	4	1	0	1	0	0	2	1	0
237	3	1	2	1	2	2	2	3	2	1	1	1	1	2	1	1	5	2	3	5	0	1	1	1	0	0	2	2	1	2	1	1	2	1	1	1	3	24	1	4	4	1	0	1	0	0	2	1	0
237	3	1	2	1	2	2	2	3	2	1	1	1	1	2	1	1	5	2	3	5	0	1	1	1	0	0	2	2	1	2	1	1	2	1	1	1	3	24	1	4	4	1	0	1	0	0	2	1	0
237	3	1	2	1	2	2	2	3	2	1	1	1	1	2	1	1	5	2	3	5	0	1	1	1	0	0	2	2	1	2	1	1	2	1	1	1	3	24	1	4	4	1	0	1	0	0	2	1	0
238	2	2	3	1	1	3	1	3	2	2	1	1	1	1	1	2	3	1	2	2	0	0	0	1	0	0	1	1	1	1	1	1	2	1	1	1	2	7	3	4	4	0	0	0	0	1	2	2	0
238	2	2	3	1	1	3	1	3	2	2	1	1	1	1	1	2	3	1	2	2	0	0	0	1	0	0	1	1	1	1	1	1	2	1	1	1	2	7	3	4	4	0	0	0	0	1	2	2	0
239	1	1	1	1	2	2	1	3	1	1	1	1	1	1	3	2	2	1	1	3	0	0	0	0	1	0	1	1	1	1	2	1	2	1	1	1	2	4	3	4	4	0	1	1	0	0	0	1	0
239	1	1	1	1	2	2	1	3	1	1	1	1	1	1	3	2	2	1	1	3	0	0	0	0	1	0	1	1	1	1	2	1	2	1	1	1	2	4	3	4	4	0	1	1	0	0	0	1	0
239	1	1	1	1	2	2	1	3	1	1	1	1	1	1	3	2	2	1	1	3	0	0	0	0	1	0	1	1	1	1	2	1	2	1	1	1	2	4	3	4	4	0	1	1	0	0	0	1	0
240	2	2	2	2	1	3	1	3	2	1	1	2	1	1	2	1	1	1	2	4	1	1	1	0	0	0	2	2	2	1	1	1	1	1	1	1	3	17	3	4	4	1	1	1	0	1	0	1	0
240	2	2	2	2	1	3	1	3	2	1	1	2	1	1	2	1	1	1	2	4	1	1	1	0	0	0	2	2	2	1	1	1	1	1	1	1	3	17	3	4	4	1	1	1	0	1	0	1	0
240	2	2	2	2	1	3	1	3	2	1	1	2	1	1	2	1	1	1	2	4	1	1	1	0	0	0	2	2	2	1	1	1	1	1	1	1	3	17	3	4	4	1	1	1	0	1	0	1	0
240	2	2	2	2	1	3	1	3	2	1	1	2	1	1	2	1	1	1	2	4	1	1	1	0	0	0	2	2	2	1	1	1	1	1	1	1	3	17	3	4	4	1	1	1	0	1	0	1	0
241	3	2	1	1	1	2	3	2	2	1	1	3	1	1	1	1	3	3	1	3	0	0	0	0	0	0	1	1	1	1	1	2	1	1	1	1	3	2	4	2	2	1	0	0	1	0	1	1	1
241	3	2	1	1	1	2	3	2	2	1	1	3	1	1	1	1	3	3	1	3	0	0	0	0	0	0	1	1	1	1	1	2	1	1	1	1	3	2	4	2	2	1	0	0	1	0	1	1	1
241	3	2	1	1	1	2	3	2	2	1	1	3	1	1	1	1	3	3	1	3	0	0	0	0	0	0	1	1	1	1	1	2	1	1	1	1	3	2	4	2	2	1	0	0	1	0	1	1	1
242	2	2	1	1	2	1	1	3	1	2	1	1	1	2	1	2	3	2	2	2	0	1	1	1	0	#NULL!	1	1	1	1	2	1	1	1	1	1	3	10	4	2	2	1	1	1	0	1	2	2	0
242	2	2	1	1	2	1	1	3	1	2	1	1	1	2	1	2	3	2	2	2	0	1	1	1	0	#NULL!	1	1	1	1	2	1	1	1	1	1	3	10	4	2	2	1	1	1	0	1	2	2	0
243	2	1	3	2	1	2	1	2	2	2	1	2	2	1	1	1	2	1	1	2	0	0	0	0	0	0	1	1	1	2	1	1	1	1	2	1	1	2	4	5	5	0	1	0	0	1	0	2	1
243	2	1	3	2	1	2	1	2	2	2	1	2	2	1	1	1	2	1	1	2	0	0	0	0	0	0	1	1	1	2	1	1	1	1	2	1	1	2	4	5	5	0	1	0	0	1	0	2	1
244	1	1	2	1	2	3	2	2	2	2	1	2	1	1	1	1	1	1	1	2	0	0	0	0	0	0	1	1	1	1	1	1	2	1	2	1	2	15	3	4	4	0	0	1	0	1	0	2	1
244	1	1	2	1	2	3	2	2	2	2	1	2	1	1	1	1	1	1	1	2	0	0	0	0	0	0	1	1	1	1	1	1	2	1	2	1	2	15	3	4	4	0	0	1	0	1	0	2	1
245	5	1	2	1	2	5	2	2	1	1	1	1	1	1	2	1	5	2	4	5	0	1	1	1	0	0	2	2	1	1	1	1	1	1	1	1	3	26	1	4	4	1	0	1	0	1	0	1	0
245	5	1	2	1	2	5	2	2	1	1	1	1	1	1	2	1	5	2	4	5	0	1	1	1	0	0	2	2	1	1	1	1	1	1	1	1	3	26	1	4	4	1	0	1	0	1	0	1	0
245	5	1	2	1	2	5	2	2	1	1	1	1	1	1	2	1	5	2	4	5	0	1	1	1	0	0	2	2	1	1	1	1	1	1	1	1	3	26	1	4	4	1	0	1	0	1	0	1	0
245	5	1	2	1	2	5	2	2	1	1	1	1	1	1	2	1	5	2	4	5	0	1	1	1	0	0	2	2	1	1	1	1	1	1	1	1	3	26	1	4	4	1	0	1	0	1	0	1	0
245	5	1	2	1	2	5	2	2	1	1	1	1	1	1	2	1	5	2	4	5	0	1	1	1	0	0	2	2	1	1	1	1	1	1	1	1	3	26	1	4	4	1	0	1	0	1	0	1	0
246	2	1	3	1	1	3	1	2	3	2	1	1	1	1	3	1	1	1	1	2	0	0	0	0	0	0	1	1	1	2	1	2	1	1	1	1	2	4	4	5	5	1	1	1	1	1	0	2	1
246	2	1	3	1	1	3	1	2	3	2	1	1	1	1	3	1	1	1	1	2	0	0	0	0	0	0	1	1	1	2	1	2	1	1	1	1	2	4	4	5	5	1	1	1	1	1	0	2	1
247	1	2	2	1	5	2	4	1	3	2	1	1	2	1	3	1	1	1	1	2	0	0	0	1	0	0	1	1	1	1	2	1	1	1	1	1	3	13	3	4	4	0	0	1	0	0	0	1	1
247	1	2	2	1	5	2	4	1	3	2	1	1	2	1	3	1	1	1	1	2	0	0	0	1	0	0	1	1	1	1	2	1	1	1	1	1	3	13	3	4	4	0	0	1	0	0	0	1	1
248	1	1	1	2	1	3	1	2	1	1	2	1	3	1	3	1	2	1	1	3	0	0	0	0	0	#NULL!	2	1	2	1	1	1	1	1	1	1	2	6	1	4	4	0	0	1	0	1	0	1	0
248	1	1	1	2	1	3	1	2	1	1	2	1	3	1	3	1	2	1	1	3	0	0	0	0	0	#NULL!	2	1	2	1	1	1	1	1	1	1	2	6	1	4	4	0	0	1	0	1	0	1	0
248	1	1	1	2	1	3	1	2	1	1	2	1	3	1	3	1	2	1	1	3	0	0	0	0	0	#NULL!	2	1	2	1	1	1	1	1	1	1	2	6	1	4	4	0	0	1	0	1	0	1	0
249	1	2	2	1	1	5	2	2	1	1	1	1	1	2	1	1	1	1	1	2	0	0	0	0	0	0	1	1	1	2	1	2	1	1	1	1	2	6	3	4	4	0	0	1	0	1	2	1	1
249	1	2	2	1	1	5	2	2	1	1	1	1	1	2	1	1	1	1	1	2	0	0	0	0	0	0	1	1	1	2	1	2	1	1	1	1	2	6	3	4	4	0	0	1	0	1	2	1	1
250	1	1	1	1	2	2	4	1	3	2	1	1	1	1	1	1	2	3	2	2	0	0	1	0	0	0	1	1	1	1	2	1	1	1	1	1	2	6	4	4	4	0	0	0	0	1	0	2	1
250	1	1	1	1	2	2	4	1	3	2	1	1	1	1	1	1	2	3	2	2	0	0	1	0	0	0	1	1	1	1	2	1	1	1	1	1	2	6	4	4	4	0	0	0	0	1	0	2	1
251	3	1	4	2	2	3	1	3	1	1	2	1	2	1	1	2	2	2	4	4	0	0	1	1	0	0	2	2	1	2	1	1	1	1	1	1	1	22	1	4	4	0	1	1	1	1	2	2	0
251	3	1	4	2	2	3	1	3	1	1	2	1	2	1	1	2	2	2	4	4	0	0	1	1	0	0	2	2	1	2	1	1	1	1	1	1	1	22	1	4	4	0	1	1	1	1	2	2	0
251	3	1	4	2	2	3	1	3	1	1	2	1	2	1	1	2	2	2	4	4	0	0	1	1	0	0	2	2	1	2	1	1	1	1	1	1	1	22	1	4	4	0	1	1	1	1	2	2	0
251	3	1	4	2	2	3	1	3	1	1	2	1	2	1	1	2	2	2	4	4	0	0	1	1	0	0	2	2	1	2	1	1	1	1	1	1	1	22	1	4	4	0	1	1	1	1	2	2	0
252	1	2	1	1	2	2	3	2	1	1	1	1	2	1	1	1	1	1	2	5	0	0	0	0	0	1	1	1	2	1	1	1	1	2	1	1	3	10	1	4	4	0	1	1	0	1	0	1	1
252	1	2	1	1	2	2	3	2	1	1	1	1	2	1	1	1	1	1	2	5	0	0	0	0	0	1	1	1	2	1	1	1	1	2	1	1	3	10	1	4	4	0	1	1	0	1	0	1	1
252	1	2	1	1	2	2	3	2	1	1	1	1	2	1	1	1	1	1	2	5	0	0	0	0	0	1	1	1	2	1	1	1	1	2	1	1	3	10	1	4	4	0	1	1	0	1	0	1	1
252	1	2	1	1	2	2	3	2	1	1	1	1	2	1	1	1	1	1	2	5	0	0	0	0	0	1	1	1	2	1	1	1	1	2	1	1	3	10	1	4	4	0	1	1	0	1	0	1	1
252	1	2	1	1	2	2	3	2	1	1	1	1	2	1	1	1	1	1	2	5	0	0	0	0	0	1	1	1	2	1	1	1	1	2	1	1	3	10	1	4	4	0	1	1	0	1	0	1	1
253	4	2	2	1	1	4	1	3	1	2	1	1	1	1	1	1	5	2	1	3	0	0	0	0	0	0	2	2	2	1	1	1	1	1	1	2	2	6	3	4	4	0	0	1	0	1	1	1	1
253	4	2	2	1	1	4	1	3	1	2	1	1	1	1	1	1	5	2	1	3	0	0	0	0	0	0	2	2	2	1	1	1	1	1	1	2	2	6	3	4	4	0	0	1	0	1	1	1	1
253	4	2	2	1	1	4	1	3	1	2	1	1	1	1	1	1	5	2	1	3	0	0	0	0	0	0	2	2	2	1	1	1	1	1	1	2	2	6	3	4	4	0	0	1	0	1	1	1	1
254	1	1	2	1	1	3	4	2	2	1	1	1	1	2	1	1	2	1	1	1	0	0	0	0	0	0	2	2	1	1	1	1	1	1	1	1	3	2	2	4	4	0	0	1	0	1	0	2	1
255	1	2	1	1	2	3	1	3	3	2	1	1	1	1	3	1	1	1	2	3	0	1	0	0	0	0	2	1	2	1	1	1	1	1	1	1	2	6	1	4	4	0	1	1	1	1	0	2	1
255	1	2	1	1	2	3	1	3	3	2	1	1	1	1	3	1	1	1	2	3	0	1	0	0	0	0	2	1	2	1	1	1	1	1	1	1	2	6	1	4	4	0	1	1	1	1	0	2	1
255	1	2	1	1	2	3	1	3	3	2	1	1	1	1	3	1	1	1	2	3	0	1	0	0	0	0	2	1	2	1	1	1	1	1	1	1	2	6	1	4	4	0	1	1	1	1	0	2	1
256	2	1	1	1	5	5	1	3	3	2	1	1	1	1	3	1	4	2	1	4	1	0	1	1	1	0	2	2	2	1	1	2	1	1	1	1	3	17	1	4	4	0	1	1	1	1	2	2	0
256	2	1	1	1	5	5	1	3	3	2	1	1	1	1	3	1	4	2	1	4	1	0	1	1	1	0	2	2	2	1	1	2	1	1	1	1	3	17	1	4	4	0	1	1	1	1	2	2	0
256	2	1	1	1	5	5	1	3	3	2	1	1	1	1	3	1	4	2	1	4	1	0	1	1	1	0	2	2	2	1	1	2	1	1	1	1	3	17	1	4	4	0	1	1	1	1	2	2	0
256	2	1	1	1	5	5	1	3	3	2	1	1	1	1	3	1	4	2	1	4	1	0	1	1	1	0	2	2	2	1	1	2	1	1	1	1	3	17	1	4	4	0	1	1	1	1	2	2	0
257	3	1	2	2	1	5	2	3	2	2	2	1	1	1	1	1	1	1	1	3	0	0	0	0	0	0	1	1	2	1	1	1	1	1	1	1	2	3	3	4	4	1	1	0	1	0	1	1	1
257	3	1	2	2	1	5	2	3	2	2	2	1	1	1	1	1	1	1	1	3	0	0	0	0	0	0	1	1	2	1	1	1	1	1	1	1	2	3	3	4	4	1	1	0	1	0	1	1	1
257	3	1	2	2	1	5	2	3	2	2	2	1	1	1	1	1	1	1	1	3	0	0	0	0	0	0	1	1	2	1	1	1	1	1	1	1	2	3	3	4	4	1	1	0	1	0	1	1	1
258	2	1	1	1	1	5	1	2	1	1	1	1	1	1	1	1	4	2	2	3	0	1	0	1	0	0	2	1	1	1	2	1	1	1	1	1	3	7	1	2	2	0	1	0	1	0	1	2	0
258	2	1	1	1	1	1	1	2	1	1	1	1	1	1	1	1	4	2	2	3	0	1	0	1	0	0	2	1	1	1	2	1	1	1	1	1	3	7	1	2	2	0	1	0	1	0	1	2	0
258	2	1	1	1	1	1	1	2	1	1	1	1	1	1	1	1	4	2	2	3	0	1	0	1	0	0	2	1	1	1	2	1	1	1	1	1	3	7	1	2	2	0	1	0	1	0	1	2	0
259	3	1	2	2	4	3	1	3	1	1	1	2	1	1	1	1	3	1	1	3	0	0	0	1	0	0	1	1	1	1	1	2	1	1	1	2	2	3	1	4	4	0	1	0	1	0	0	2	1
259	3	1	2	2	4	3	1	3	1	1	1	2	1	1	1	1	3	1	1	3	0	0	0	1	0	0	1	1	1	1	1	2	1	1	1	2	2	3	1	4	4	0	1	0	1	0	0	2	1
259	3	1	2	2	4	3	1	3	1	1	1	2	1	1	1	1	3	1	1	3	0	0	0	1	0	0	1	1	1	1	1	2	1	1	1	2	2	3	1	4	4	0	1	0	1	0	0	2	1
260	1	1	1	1	1	1	1	2	3	2	1	3	1	2	1	2	2	2	1	3	0	0	1	0	0	0	2	1	1	1	1	1	2	1	1	1	3	4	1	4	4	1	1	0	1	0	0	2	0
260	1	1	1	1	1	1	1	2	3	2	1	3	1	2	1	2	2	2	1	3	0	0	1	0	0	0	2	1	1	1	1	1	2	1	1	1	3	4	1	4	4	1	1	0	1	0	0	2	0
260	1	1	1	1	1	1	1	2	3	2	1	3	1	2	1	2	2	2	1	3	0	0	1	0	0	0	2	1	1	1	1	1	2	1	1	1	3	4	1	4	4	1	1	0	1	0	0	2	0
261	5	2	1	1	2	3	1	3	1	1	1	1	1	1	1	1	5	1	1	3	0	0	0	0	1	0	1	1	1	2	1	1	1	1	1	1	3	1	1	2	2	1	1	0	0	0	1	2	0
261	5	2	1	1	2	3	1	3	1	1	1	1	1	1	1	1	5	1	1	3	0	0	0	0	1	0	1	1	1	2	1	1	1	1	1	1	3	1	1	2	2	1	1	0	0	0	1	2	0
261	5	2	1	1	2	3	1	3	1	1	1	1	1	1	1	1	5	1	1	3	0	0	0	0	1	0	1	1	1	2	1	1	1	1	1	1	3	1	1	2	2	1	1	0	0	0	1	2	0
262	1	1	1	1	1	4	4	2	2	1	1	2	3	1	2	1	1	1	1	2	0	0	0	0	0	0	1	2	1	1	1	1	1	1	1	2	3	5	1	4	4	1	1	0	1	0	0	2	1
262	1	1	1	1	1	4	4	2	2	1	1	2	3	1	2	1	1	1	1	2	0	0	0	0	0	0	1	2	1	1	1	1	1	1	1	2	3	5	1	4	4	1	1	0	1	0	0	2	1
263	3	2	3	1	1	3	2	3	2	1	2	1	1	1	2	1	4	2	2	3	0	0	0	0	0	0	2	1	2	1	1	2	1	1	1	1	3	6	3	4	4	1	1	0	1	1	2	1	1
263	3	2	3	1	1	3	2	3	2	1	2	1	1	1	2	1	4	2	2	3	0	0	0	0	0	0	2	1	2	1	1	2	1	1	1	1	3	6	3	4	4	1	1	0	1	1	2	1	1
263	3	2	3	1	1	3	2	3	2	1	2	1	1	1	2	1	4	2	2	3	0	0	0	0	0	0	2	1	2	1	1	2	1	1	1	1	3	6	3	4	4	1	1	0	1	1	2	1	1
264	2	1	2	1	2	1	1	3	1	1	1	1	1	1	2	2	1	1	1	2	0	0	0	1	0	0	1	1	2	1	1	1	1	1	1	1	3	2	1	2	2	1	1	1	0	1	1	2	0
264	2	1	2	1	2	1	1	3	1	1	1	1	1	1	2	2	1	1	1	2	0	0	0	1	0	0	1	1	2	1	1	1	1	1	1	1	3	2	1	2	2	1	1	1	0	1	1	2	0
265	1	2	2	1	2	3	3	2	3	2	1	1	1	2	3	1	1	1	1	2	0	0	0	0	0	0	1	1	1	1	1	2	1	1	1	1	2	4	2	5	5	1	1	1	1	1	0	2	1
265	1	2	2	1	2	3	3	2	3	2	1	1	1	2	3	1	1	1	1	2	0	0	0	0	0	0	1	1	1	1	1	2	1	1	1	1	2	4	2	5	5	1	1	1	1	1	0	2	1
266	2	1	2	1	1	2	3	2	3	2	1	1	3	1	3	1	1	1	2	2	0	0	0	1	0	0	1	1	1	1	2	1	1	1	1	1	3	13	3	4	4	0	0	1	0	0	0	1	1
266	2	1	2	1	1	2	3	2	3	2	1	1	3	1	3	1	1	1	2	2	0	0	0	1	0	0	1	1	1	1	2	1	1	1	1	1	3	13	3	4	4	0	0	1	0	0	0	1	1
267	1	2	2	1	1	3	1	2	1	1	2	1	1	1	3	1	1	1	2	3	0	0	0	0	0	#NULL!	2	1	2	1	1	1	1	1	1	1	2	6	1	4	4	0	0	1	0	1	0	1	0
267	1	2	2	1	1	3	1	2	1	1	2	1	1	1	3	1	1	1	2	3	0	0	0	0	0	#NULL!	2	1	2	1	1	1	1	1	1	1	2	6	1	4	4	0	0	1	0	1	0	1	0
267	1	2	2	1	1	3	1	2	1	1	2	1	1	1	3	1	1	1	2	3	0	0	0	0	0	#NULL!	2	1	2	1	1	1	1	1	1	1	2	6	1	4	4	0	0	1	0	1	0	1	0
268	2	2	2	1	1	5	2	3	1	1	1	1	1	1	3	1	1	1	1	2	0	0	0	0	0	0	1	1	1	2	1	2	1	1	1	1	2	6	3	4	4	0	0	1	0	1	2	1	1
268	2	2	2	1	1	5	2	3	1	1	1	1	1	1	3	1	1	1	1	2	0	0	0	0	0	0	1	1	1	2	1	2	1	1	1	1	2	6	3	4	4	0	0	1	0	1	2	1	1
269	1	1	1	1	2	2	4	2	3	2	1	1	1	1	3	1	2	3	2	2	0	0	0	1	0	0	1	1	1	1	2	1	1	1	1	1	2	6	4	4	4	0	0	0	0	1	0	2	1
269	1	1	1	1	2	2	4	2	3	2	1	1	1	1	3	1	2	3	2	2	0	0	0	1	0	0	1	1	1	1	2	1	1	1	1	1	2	6	4	4	4	0	0	0	0	1	0	2	1
270	5	1	1	2	1	3	1	3	1	1	2	1	1	2	1	2	5	2	3	4	1	1	1	1	0	0	2	2	1	1	1	1	1	1	1	1	3	22	1	4	4	0	1	1	1	1	2	2	0
270	5	1	1	2	1	3	1	3	1	1	2	1	1	2	1	2	5	2	3	4	1	1	1	1	0	0	2	2	1	1	1	1	1	1	1	1	3	22	1	4	4	0	1	1	1	1	2	2	0
270	5	1	1	2	1	3	1	3	1	1	2	1	1	2	1	2	5	2	3	4	1	1	1	1	0	0	2	2	1	1	1	1	1	1	1	1	3	22	1	4	4	0	1	1	1	1	2	2	0
270	5	1	1	2	1	3	1	3	1	1	2	1	1	2	1	2	5	2	3	4	1	1	1	1	0	0	2	2	1	1	1	1	1	1	1	1	3	22	1	4	4	0	1	1	1	1	2	2	0
271	3	1	2	1	2	2	3	3	1	1	1	1	1	1	1	1	4	1	2	5	0	0	0	0	0	1	1	1	2	1	1	1	1	2	1	1	3	10	1	4	4	0	1	1	0	1	0	1	1
271	3	1	2	1	2	2	3	3	1	1	1	1	1	1	1	1	4	1	2	5	0	0	0	0	0	1	1	1	2	1	1	1	1	2	1	1	3	10	1	4	4	0	1	1	0	1	0	1	1
271	3	1	2	1	2	2	3	3	1	1	1	1	1	1	1	1	4	1	2	5	0	0	0	0	0	1	1	1	2	1	1	1	1	2	1	1	3	10	1	4	4	0	1	1	0	1	0	1	1
271	3	1	2	1	2	2	3	3	1	1	1	1	1	1	1	1	4	1	2	5	0	0	0	0	0	1	1	1	2	1	1	1	1	2	1	1	3	10	1	4	4	0	1	1	0	1	0	1	1
271	3	1	2	1	2	2	3	3	1	1	1	1	1	1	1	1	4	1	2	5	0	0	0	0	0	1	1	1	2	1	1	1	1	2	1	1	3	10	1	4	4	0	1	1	0	1	0	1	1
272	1	2	1	1	1	4	2	3	1	1	1	1	1	1	1	1	1	1	1	3	0	0	0	0	0	0	2	2	2	1	1	1	1	1	1	2	2	6	3	4	4	0	0	1	0	1	1	1	1
272	1	2	1	1	1	4	2	3	1	1	1	1	1	1	1	1	1	1	1	3	0	0	0	0	0	0	2	2	2	1	1	1	1	1	1	2	2	6	3	4	4	0	0	1	0	1	1	1	1
272	1	2	1	1	1	4	2	3	1	1	1	1	1	1	1	1	1	1	1	3	0	0	0	0	0	0	2	2	2	1	1	1	1	1	1	2	2	6	3	4	4	0	0	1	0	1	1	1	1
273	1	2	2	1	1	3	4	2	2	2	1	3	1	1	1	1	2	1	1	1	0	0	0	0	0	0	2	2	1	1	1	1	1	1	1	1	1	2	2	4	4	0	0	1	0	1	0	2	1
274	6	1	1	1	1	3	1	1	3	2	1	1	1	2	1	2	5	2	2	3	0	1	0	0	0	0	2	1	2	1	1	1	1	1	1	1	3	6	1	4	4	0	1	1	1	1	0	1	1
274	6	1	1	1	1	3	1	1	3	2	1	1	1	2	1	2	5	2	2	3	0	1	0	0	0	0	2	1	2	1	1	1	1	1	1	1	3	6	1	4	4	0	1	1	1	1	0	1	1
274	6	1	1	1	1	3	1	1	3	2	1	1	1	2	1	2	5	2	2	3	0	1	0	0	0	0	2	1	2	1	1	1	1	1	1	1	3	6	1	4	4	0	1	1	1	1	0	1	1
275	1	2	2	2	1	6	1	2	3	2	2	1	1	2	1	1	2	1	1	5	0	0	0	0	1	0	1	1	1	1	1	1	1	2	1	2	2	3	2	3	3	1	0	0	1	0	1	1	0
275	1	2	2	2	1	6	1	2	3	2	2	1	1	2	1	1	2	1	1	5	0	0	0	0	1	0	1	1	1	1	1	1	1	2	1	2	2	3	2	3	3	1	0	0	1	0	1	1	0
275	1	2	2	2	1	6	1	2	3	2	2	1	1	2	1	1	2	1	1	5	0	0	0	0	1	0	1	1	1	1	1	1	1	2	1	2	2	3	2	3	3	1	0	0	1	0	1	1	0
275	1	2	2	2	1	6	1	2	3	2	2	1	1	2	1	1	2	1	1	5	0	0	0	0	1	0	1	1	1	1	1	1	1	2	1	2	2	3	2	3	3	1	0	0	1	0	1	1	0
275	1	2	2	2	1	6	1	2	3	2	2	1	1	2	1	1	2	1	1	5	0	0	0	0	1	0	1	1	1	1	1	1	1	2	1	2	2	3	2	3	3	1	0	0	1	0	1	1	0
276	1	2	1	1	1	3	2	2	1	2	2	1	3	1	1	1	1	1	1	4	0	0	0	0	1	0	1	1	1	1	1	2	1	1	1	1	3	3	3	3	3	0	1	1	0	0	0	1	1
276	1	2	1	1	1	3	2	2	1	2	2	1	3	1	1	1	1	1	1	4	0	0	0	0	1	0	1	1	1	1	1	2	1	1	1	1	3	3	3	3	3	0	1	1	0	0	0	1	1
276	1	2	1	1	1	3	2	2	1	2	2	1	3	1	1	1	1	1	1	4	0	0	0	0	1	0	1	1	1	1	1	2	1	1	1	1	3	3	3	3	3	0	1	1	0	0	0	1	1
276	1	2	1	1	1	3	2	2	1	2	2	1	3	1	1	1	1	1	1	4	0	0	0	0	1	0	1	1	1	1	1	2	1	1	1	1	3	3	3	3	3	0	1	1	0	0	0	1	1
277	2	1	2	2	2	1	2	3	2	2	2	1	2	1	1	2	2	4	1	4	0	0	0	0	0	0	2	1	1	1	2	1	1	1	2	1	2	2	1	2	2	0	0	0	0	0	2	1	1
277	2	1	2	2	2	1	2	3	2	2	2	1	2	1	1	2	2	4	1	4	0	0	0	0	0	0	2	1	1	1	2	1	1	1	2	1	2	2	1	2	2	0	0	0	0	0	2	1	1
277	2	1	2	2	2	1	2	3	2	2	2	1	2	1	1	2	2	4	1	4	0	0	0	0	0	0	2	1	1	1	2	1	1	1	2	1	2	2	1	2	2	0	0	0	0	0	2	1	1
277	2	1	2	2	2	1	2	3	2	2	2	1	2	1	1	2	2	4	1	4	0	0	0	0	0	0	2	1	1	1	2	1	1	1	2	1	2	2	1	2	2	0	0	0	0	0	2	1	1
278	5	2	1	1	2	3	1	3	2	2	1	1	2	2	1	1	5	2	1	4	0	1	1	0	0	1	2	1	1	2	2	1	1	1	1	1	2	5	1	2	2	1	1	1	1	0	2	2	1
278	5	2	1	1	2	3	1	3	2	2	1	1	2	2	1	1	5	2	1	4	0	1	1	0	0	1	2	1	1	2	2	1	1	1	1	1	2	5	1	2	2	1	1	1	1	0	2	2	1
278	5	2	1	1	2	3	1	3	2	2	1	1	2	2	1	1	5	2	1	4	0	1	1	0	0	1	2	1	1	2	2	1	1	1	1	1	2	5	1	2	2	1	1	1	1	0	2	2	1
278	5	2	1	1	2	3	1	3	2	2	1	1	2	2	1	1	5	2	1	4	0	1	1	0	0	1	2	1	1	2	2	1	1	1	1	1	2	5	1	2	2	1	1	1	1	0	2	2	1
279	4	1	1	1	2	2	2	3	1	1	1	1	1	1	1	1	4	2	2	3	0	0	1	0	0	1	1	1	1	1	2	2	1	1	2	1	3	10	1	2	2	1	1	1	0	1	2	2	0
279	4	1	1	1	2	2	2	3	1	1	1	1	1	1	1	1	4	2	2	3	0	0	1	0	0	1	1	1	1	1	2	2	1	1	2	1	3	10	1	2	2	1	1	1	0	1	2	2	0
279	4	1	1	1	2	2	2	3	1	1	1	1	1	1	1	1	4	2	2	3	0	0	1	0	0	1	1	1	1	1	2	2	1	1	2	1	3	10	1	2	2	1	1	1	0	1	2	2	0
280	3	2	1	2	2	5	1	4	3	2	1	1	1	1	1	1	1	1	1	4	0	0	0	0	1	0	2	2	1	1	1	1	1	1	1	1	3	14	1	4	4	1	1	1	1	1	1	2	0
280	3	2	1	2	2	5	1	4	3	2	1	1	1	1	1	1	1	1	1	4	0	0	0	0	1	0	2	2	1	1	1	1	1	1	1	1	3	14	1	4	4	1	1	1	1	1	1	2	0
280	3	2	1	2	2	5	1	4	3	2	1	1	1	1	1	1	1	1	1	4	0	0	0	0	1	0	2	2	1	1	1	1	1	1	1	1	3	14	1	4	4	1	1	1	1	1	1	2	0
280	3	2	1	2	2	5	1	4	3	2	1	1	1	1	1	1	1	1	1	4	0	0	0	0	1	0	2	2	1	1	1	1	1	1	1	1	3	14	1	4	4	1	1	1	1	1	1	2	0
281	2	1	3	2	5	3	1	2	3	2	1	1	1	2	1	1	1	1	1	4	0	0	0	0	0	0	2	2	2	1	1	1	1	1	1	1	2	15	3	4	4	1	1	0	1	0	2	2	1
281	2	1	3	2	5	3	1	2	3	2	1	1	1	2	1	1	1	1	1	4	0	0	0	0	0	0	2	2	2	1	1	1	1	1	1	1	2	15	3	4	4	1	1	0	1	0	2	2	1
281	2	1	3	2	5	3	1	2	3	2	1	1	1	2	1	1	1	1	1	4	0	0	0	0	0	0	2	2	2	1	1	1	1	1	1	1	2	15	3	4	4	1	1	0	1	0	2	2	1
281	2	1	3	2	5	3	1	2	3	2	1	1	1	2	1	1	1	1	1	4	0	0	0	0	0	0	2	2	2	1	1	1	1	1	1	1	2	15	3	4	4	1	1	0	1	0	2	2	1
282	2	1	2	2	1	5	4	2	2	2	2	1	1	1	2	1	1	3	1	3	0	0	0	0	0	0	1	1	1	1	1	1	1	1	1	2	2	1	1	3	3	0	0	1	1	0	0	1	1
282	2	1	2	2	1	5	4	2	2	2	2	1	1	1	2	1	1	3	1	3	0	0	0	0	0	0	1	1	1	1	1	1	1	1	1	2	2	1	1	3	3	0	0	1	1	0	0	1	1
282	2	1	2	2	1	5	4	2	2	2	2	1	1	1	2	1	1	3	1	3	0	0	0	0	0	0	1	1	1	1	1	1	1	1	1	2	2	1	1	3	3	0	0	1	1	0	0	1	1
283	1	2	1	1	2	5	1	3	2	2	1	1	1	1	1	1	1	1	2	4	0	1	1	0	0	0	2	2	2	1	1	1	1	1	1	1	1	19	3	3	3	0	1	0	0	0	0	2	1
283	1	2	1	1	2	5	1	3	2	2	1	1	1	1	1	1	1	1	2	4	0	1	1	0	0	0	2	2	2	1	1	1	1	1	1	1	1	19	3	3	3	0	1	0	0	0	0	2	1
283	1	2	1	1	2	5	1	3	2	2	1	1	1	1	1	1	1	1	2	4	0	1	1	0	0	0	2	2	2	1	1	1	1	1	1	1	1	19	3	3	3	0	1	0	0	0	0	2	1
283	1	2	1	1	2	5	1	3	2	2	1	1	1	1	1	1	1	1	2	4	0	1	1	0	0	0	2	2	2	1	1	1	1	1	1	1	1	19	3	3	3	0	1	0	0	0	0	2	1
284	2	1	3	1	1	3	2	3	3	2	1	1	1	1	1	1	2	3	1	3	0	0	0	0	0	0	1	1	1	1	1	1	2	1	1	1	3	7	3	2	2	0	0	1	1	0	0	2	1
284	2	1	3	1	1	3	2	3	3	2	1	1	1	1	1	1	2	3	1	3	0	0	0	0	0	0	1	1	1	1	1	1	2	1	1	1	3	7	3	2	2	0	0	1	1	0	0	2	1
284	2	1	3	1	1	3	2	3	3	2	1	1	1	1	1	1	2	3	1	3	0	0	0	0	0	0	1	1	1	1	1	1	2	1	1	1	3	7	3	2	2	0	0	1	1	0	0	2	1
285	2	1	2	1	1	3	1	2	1	1	1	3	1	1	2	2	1	2	2	4	1	0	0	0	0	0	1	1	2	1	1	1	1	1	1	1	3	9	1	4	4	0	0	1	0	1	0	1	0
285	2	1	2	1	1	3	1	2	1	1	1	3	1	1	2	2	1	2	2	4	1	0	0	0	0	0	1	1	2	1	1	1	1	1	1	1	3	9	1	4	4	0	0	1	0	1	0	1	0
285	2	1	2	1	1	3	1	2	1	1	1	3	1	1	2	2	1	2	2	4	1	0	0	0	0	0	1	1	2	1	1	1	1	1	1	1	3	9	1	4	4	0	0	1	0	1	0	1	0
285	2	1	2	1	1	3	1	2	1	1	1	3	1	1	2	2	1	2	2	4	1	0	0	0	0	0	1	1	2	1	1	1	1	1	1	1	3	9	1	4	4	0	0	1	0	1	0	1	0
286	1	2	1	1	5	2	2	2	3	2	2	1	3	1	2	1	1	1	1	2	0	0	0	1	0	0	1	1	1	1	1	1	1	1	1	2	2	1	1	4	4	0	0	1	1	1	0	1	1
286	1	2	1	1	5	2	2	2	3	2	2	1	3	1	2	1	1	1	1	2	0	0	0	1	0	0	1	1	1	1	1	1	1	1	1	2	2	1	1	4	4	0	0	1	1	1	0	1	1
287	5	2	1	1	2	3	1	3	1	2	1	1	2	1	1	1	5	2	3	2	1	1	1	1	0	0	1	1	1	1	2	1	1	1	1	1	2	13	1	3	3	1	1	0	1	1	0	2	0
287	5	2	1	1	2	3	1	3	1	2	1	1	2	1	1	1	5	2	3	2	1	1	1	1	0	0	1	1	1	1	2	1	1	1	1	1	2	13	1	3	3	1	1	0	1	1	0	2	0
288	2	1	2	2	2	4	1	4	1	1	1	1	1	2	1	2	1	1	1	3	0	0	0	0	0	0	2	1	2	1	1	1	1	1	1	1	2	3	1	4	4	0	0	1	0	1	0	1	1
288	2	1	2	2	2	4	1	4	1	1	1	1	1	2	1	2	1	1	1	3	0	0	0	0	0	0	2	1	2	1	1	1	1	1	1	1	2	3	1	4	4	0	0	1	0	1	0	1	1
288	2	1	2	2	2	4	1	4	1	1	1	1	1	2	1	2	1	1	1	3	0	0	0	0	0	0	2	1	2	1	1	1	1	1	1	1	2	3	1	4	4	0	0	1	0	1	0	1	1
289	3	1	1	1	1	2	4	3	2	1	1	1	1	1	1	2	3	1	2	2	0	1	1	1	0	0	1	1	1	1	2	1	1	1	1	1	3	15	3	4	4	0	0	0	0	0	0	1	1
289	3	1	1	1	1	2	4	3	2	1	1	1	1	1	1	2	3	1	2	2	0	1	1	1	0	0	1	1	1	1	2	1	1	1	1	1	3	15	3	4	4	0	0	0	0	0	0	1	1
290	2	2	1	2	1	3	1	1	1	2	1	2	1	1	1	1	1	1	1	3	0	0	0	0	0	0	1	1	1	1	1	2	1	1	1	1	3	5	1	4	4	1	0	1	1	1	0	2	0
290	2	2	1	2	1	3	1	1	1	2	1	2	1	1	1	1	1	1	1	3	0	0	0	0	0	0	1	1	1	1	1	2	1	1	1	1	3	5	1	4	4	1	0	1	1	1	0	2	0
290	2	2	1	2	1	3	1	1	1	2	1	2	1	1	1	1	1	1	1	3	0	0	0	0	0	0	1	1	1	1	1	2	1	1	1	1	3	5	1	4	4	1	0	1	1	1	0	2	0
291	5	2	2	1	1	2	1	3	2	2	1	2	1	2	2	1	5	2	3	3	1	1	1	1	0	0	2	2	2	1	1	1	1	1	1	1	1	17	1	4	4	0	1	1	1	1	1	1	0
291	5	2	2	1	1	2	1	3	2	2	1	2	1	2	2	1	5	2	3	3	1	1	1	1	0	0	2	2	2	1	1	1	1	1	1	1	1	17	1	4	4	0	1	1	1	1	1	1	0
291	5	2	2	1	1	2	1	3	2	2	1	2	1	2	2	1	5	2	3	3	1	1	1	1	0	0	2	2	2	1	1	1	1	1	1	1	1	17	1	4	4	0	1	1	1	1	1	1	0
292	2	1	1	1	1	1	1	4	1	2	1	1	2	1	3	1	3	1	2	4	0	0	0	0	0	0	2	2	2	1	1	1	1	1	1	1	2	15	1	4	4	1	0	1	0	1	0	1	1
292	2	1	1	1	1	1	1	4	1	2	1	1	2	1	3	1	3	1	2	4	0	0	0	0	0	0	2	2	2	1	1	1	1	1	1	1	2	15	1	4	4	1	0	1	0	1	0	1	1
292	2	1	1	1	1	1	1	4	1	2	1	1	2	1	3	1	3	1	2	4	0	0	0	0	0	0	2	2	2	1	1	1	1	1	1	1	2	15	1	4	4	1	0	1	0	1	0	1	1
292	2	1	1	1	1	1	1	4	1	2	1	1	2	1	3	1	3	1	2	4	0	0	0	0	0	0	2	2	2	1	1	1	1	1	1	1	2	15	1	4	4	1	0	1	0	1	0	1	1
293	4	2	1	1	1	2	1	3	2	2	1	1	1	1	3	1	4	2	2	5	1	1	1	1	1	0	1	1	1	1	2	1	1	1	1	2	2	15	1	4	4	1	1	1	1	1	0	1	0
293	4	2	1	1	1	2	1	3	2	2	1	1	1	1	3	1	4	2	2	5	1	1	1	1	1	0	1	1	1	1	2	1	1	1	1	2	2	15	1	4	4	1	1	1	1	1	0	1	0
293	4	2	1	1	1	2	1	3	2	2	1	1	1	1	3	1	4	2	2	5	1	1	1	1	1	0	1	1	1	1	2	1	1	1	1	2	2	15	1	4	4	1	1	1	1	1	0	1	0
293	4	2	1	1	1	2	1	3	2	2	1	1	1	1	3	1	4	2	2	5	1	1	1	1	1	0	1	1	1	1	2	1	1	1	1	2	2	15	1	4	4	1	1	1	1	1	0	1	0
293	4	2	1	1	1	2	1	3	2	2	1	1	1	1	3	1	4	2	2	5	1	1	1	1	1	0	1	1	1	1	2	1	1	1	1	2	2	15	1	4	4	1	1	1	1	1	0	1	0
294	2	1	2	1	1	1	1	3	1	2	1	1	1	1	3	2	2	1	1	2	0	0	0	0	0	0	2	2	1	1	1	1	1	1	1	1	2	3	3	4	4	0	1	1	1	1	0	1	1
294	2	1	2	1	1	1	1	3	1	2	1	1	1	1	3	2	2	1	1	2	0	0	0	0	0	0	2	2	1	1	1	1	1	1	1	1	2	3	3	4	4	0	1	1	1	1	0	1	1
295	1	1	1	1	1	2	3	2	2	2	1	1	1	1	1	1	1	1	1	2	0	0	0	1	0	0	1	1	1	1	1	1	1	2	1	1	3	2	1	4	4	0	0	1	0	1	0	2	1
295	1	1	1	1	1	2	3	2	2	2	1	1	1	1	1	1	1	1	1	2	0	0	0	1	0	0	1	1	1	1	1	1	1	2	1	1	3	2	1	4	4	0	0	1	0	1	0	2	1
296	2	2	4	2	2	1	1	3	1	1	1	1	1	1	1	1	1	2	2	1	0	0	1	0	0	0	1	1	1	1	1	1	1	1	1	2	2	06	1	4	4	0	0	1	0	1	0	2	0
297	1	1	2	1	2	3	1	1	2	1	1	3	1	1	1	2	1	4	2	4	0	1	0	0	1	0	2	1	2	1	1	1	1	1	1	1	2	6	3	4	4	0	0	1	0	1	0	2	1
297	1	1	2	1	2	3	1	1	2	1	1	3	1	1	1	2	1	4	2	4	0	1	0	0	1	0	2	1	2	1	1	1	1	1	1	1	2	6	3	4	4	0	0	1	0	1	0	2	1
297	1	1	2	1	2	3	1	1	2	1	1	3	1	1	1	2	1	4	2	4	0	1	0	0	1	0	2	1	2	1	1	1	1	1	1	1	2	6	3	4	4	0	0	1	0	1	0	2	1
297	1	1	2	1	2	3	1	1	2	1	1	3	1	1	1	2	1	4	2	4	0	1	0	0	1	0	2	1	2	1	1	1	1	1	1	1	2	6	3	4	4	0	0	1	0	1	0	2	1
298	2	1	2	1	1	2	1	1	2	2	1	2	2	1	1	1	2	1	1	3	0	0	0	0	0	0	2	1	2	1	1	1	1	1	1	1	3	4	3	4	4	0	1	1	0	1	0	2	1
298	2	1	2	1	1	2	1	1	2	2	1	2	2	1	1	1	2	1	1	3	0	0	0	0	0	0	2	1	2	1	1	1	1	1	1	1	3	4	3	4	4	0	1	1	0	1	0	2	1
298	2	1	2	1	1	2	1	1	2	2	1	2	2	1	1	1	2	1	1	3	0	0	0	0	0	0	2	1	2	1	1	1	1	1	1	1	3	4	3	4	4	0	1	1	0	1	0	2	1
299	1	2	1	1	1	3	1	3	1	1	1	2	2	1	1	1	1	1	1	3	0	0	0	0	0	0	2	1	2	1	1	2	1	1	1	1	2	5	3	4	4	0	1	1	0	1	1	2	0
299	1	2	1	1	1	3	1	3	1	1	1	2	2	1	1	1	1	1	1	3	0	0	0	0	0	0	2	1	2	1	1	2	1	1	1	1	2	5	3	4	4	0	1	1	0	1	1	2	0
299	1	2	1	1	1	3	1	3	1	1	1	2	2	1	1	1	1	1	1	3	0	0	0	0	0	0	2	1	2	1	1	2	1	1	1	1	2	5	3	4	4	0	1	1	0	1	1	2	0
300	2	1	1	1	2	2	3	1	1	1	1	1	1	1	1	1	2	1	1	1	0	0	0	0	1	0	1	1	1	1	1	2	1	1	1	1	2	4	4	4	4	0	1	1	0	1	2	2	1
301	1	2	1	2	1	3	1	3	2	2	1	1	1	2	2	2	2	1	1	2	0	0	0	1	0	0	1	1	1	1	2	1	1	1	1	1	3	25	3	4	4	0	0	1	0	1	0	2	1
301	1	2	1	2	1	3	1	3	2	2	1	1	1	2	2	2	2	1	1	2	0	0	0	1	0	0	1	1	1	1	2	1	1	1	1	1	3	25	3	4	4	0	0	1	0	1	0	2	1
302	3	1	2	1	4	3	1	3	1	2	1	1	1	1	1	1	3	2	2	3	1	0	0	0	0	0	2	2	1	1	1	1	1	1	1	1	2	8	3	4	4	0	1	0	0	1	0	2	1
302	3	1	2	1	4	3	1	3	1	2	1	1	1	1	1	1	3	2	2	3	1	0	0	0	0	0	2	2	1	1	1	1	1	1	1	1	2	8	3	4	4	0	1	0	0	1	0	2	1
302	3	1	2	1	4	3	1	3	1	2	1	1	1	1	1	1	3	2	2	3	1	0	0	0	0	0	2	2	1	1	1	1	1	1	1	1	2	8	3	4	4	0	1	0	0	1	0	2	1
303	1	2	1	1	1	2	2	2	1	2	1	1	1	1	3	1	1	1	1	3	0	0	1	0	0	0	2	1	1	1	1	1	2	1	1	1	2	3	3	4	4	0	0	1	0	1	0	1	1
303	1	2	1	1	1	2	2	2	1	2	1	1	1	1	3	1	1	1	1	3	0	0	1	0	0	0	2	1	1	1	1	1	2	1	1	1	2	3	3	4	4	0	0	1	0	1	0	1	1
303	1	2	1	1	1	2	2	2	1	2	1	1	1	1	3	1	1	1	1	3	0	0	1	0	0	0	2	1	1	1	1	1	2	1	1	1	2	3	3	4	4	0	0	1	0	1	0	1	1
304	1	2	2	1	2	2	2	2	2	1	1	1	1	1	3	1	1	1	1	2	0	0	0	0	0	0	1	1	1	1	1	1	1	1	2	1	3	2	3	5	5	0	1	0	0	1	0	2	1
304	1	2	2	1	2	2	2	2	2	1	1	1	1	1	3	1	1	1	1	2	0	0	0	0	0	0	1	1	1	1	1	1	1	1	2	1	3	2	3	5	5	0	1	0	0	1	0	2	1
305	3	1	1	1	1	3	1	2	2	2	1	1	2	1	3	1	4	1	1	2	0	0	0	0	0	0	1	1	1	1	1	1	2	1	2	1	2	15	4	4	4	0	0	1	0	1	0	2	1
305	3	1	1	1	1	3	1	2	2	2	1	1	2	1	3	1	4	1	1	2	0	0	0	0	0	0	1	1	1	1	1	1	2	1	2	1	2	15	4	4	4	0	0	1	0	1	0	2	1
306	2	1	3	2	1	5	4	1	3	2	1	1	2	1	3	1	3	3	2	5	0	0	0	0	0	0	2	2	1	1	1	1	1	1	1	1	2	26	1	4	4	1	0	1	0	1	0	1	0
306	2	1	3	2	1	5	4	1	3	2	1	1	2	1	3	1	3	3	2	5	0	0	0	0	0	0	2	2	1	1	1	1	1	1	1	1	2	26	1	4	4	1	0	1	0	1	0	1	0
306	2	1	3	2	1	5	4	1	3	2	1	1	2	1	3	1	3	3	2	5	0	0	0	0	0	0	2	2	1	1	1	1	1	1	1	1	2	26	1	4	4	1	0	1	0	1	0	1	0
306	2	1	3	2	1	5	4	1	3	2	1	1	2	1	3	1	3	3	2	5	0	0	0	0	0	0	2	2	1	1	1	1	1	1	1	1	2	26	1	4	4	1	0	1	0	1	0	1	0
306	2	1	3	2	1	5	4	1	3	2	1	1	2	1	3	1	3	3	2	5	0	0	0	0	0	0	2	2	1	1	1	1	1	1	1	1	2	26	1	4	4	1	0	1	0	1	0	1	0
307	1	2	2	1	3	3	2	2	3	2	1	1	1	2	1	1	1	1	2	5	0	0	1	0	0	0	2	2	2	1	1	1	2	1	1	1	3	19	4	4	4	1	1	1	0	0	0	1	1
307	1	2	2	1	3	3	2	2	3	2	1	1	1	2	1	1	1	1	2	5	0	0	1	0	0	0	2	2	2	1	1	1	2	1	1	1	3	19	4	4	4	1	1	1	0	0	0	1	1
307	1	2	2	1	3	3	2	2	3	2	1	1	1	2	1	1	1	1	2	5	0	0	1	0	0	0	2	2	2	1	1	1	2	1	1	1	3	19	4	4	4	1	1	1	0	0	0	1	1
307	1	2	2	1	3	3	2	2	3	2	1	1	1	2	1	1	1	1	2	5	0	0	1	0	0	0	2	2	2	1	1	1	2	1	1	1	3	19	4	4	4	1	1	1	0	0	0	1	1
307	1	2	2	1	3	3	2	2	3	2	1	1	1	2	1	1	1	1	2	5	0	0	1	0	0	0	2	2	2	1	1	1	2	1	1	1	3	19	4	4	4	1	1	1	0	0	0	1	1
308	1	1	1	1	1	3	2	4	1	2	1	1	1	1	1	1	1	1	1	4	0	0	0	0	0	0	2	1	2	1	2	1	1	1	2	1	3	9	3	2	2	0	0	1	1	1	1	1	1
308	1	1	1	1	1	3	2	4	1	2	1	1	1	1	1	1	1	1	1	4	0	0	0	0	0	0	2	1	2	1	2	1	1	1	2	1	3	9	3	2	2	0	0	1	1	1	1	1	1
308	1	1	1	1	1	3	2	4	1	2	1	1	1	1	1	1	1	1	1	4	0	0	0	0	0	0	2	1	2	1	2	1	1	1	2	1	3	9	3	2	2	0	0	1	1	1	1	1	1
308	1	1	1	1	1	3	2	4	1	2	1	1	1	1	1	1	1	1	1	4	0	0	0	0	0	0	2	1	2	1	2	1	1	1	2	1	3	9	3	2	2	0	0	1	1	1	1	1	1
309	4	1	1	1	2	2	1	3	2	2	1	1	1	1	3	1	5	1	3	4	0	1	0	0	0	1	2	2	1	2	1	1	1	1	1	2	2	21	3	4	4	0	0	1	0	0	0	2	1
309	4	1	1	1	2	2	1	3	2	2	1	1	1	1	3	1	5	1	3	4	0	1	0	0	0	1	2	2	1	2	1	1	1	1	1	2	2	21	3	4	4	0	0	1	0	0	0	2	1
309	4	1	1	1	2	2	1	3	2	2	1	1	1	1	3	1	5	1	3	4	0	1	0	0	0	1	2	2	1	2	1	1	1	1	1	2	2	21	3	4	4	0	0	1	0	0	0	2	1
309	4	1	1	1	2	2	1	3	2	2	1	1	1	1	3	1	5	1	3	4	0	1	0	0	0	1	2	2	1	2	1	1	1	1	1	2	2	21	3	4	4	0	0	1	0	0	0	2	1
310	1	1	3	2	1	5	1	4	1	1	2	1	3	1	3	1	1	1	3	4	0	0	1	0	1	0	1	1	1	1	2	2	1	1	2	1	2	4	4	2	2	1	1	0	1	0	2	1	0
310	1	1	3	2	1	5	1	4	1	1	2	1	3	1	3	1	1	1	3	4	0	0	1	0	1	0	1	1	1	1	2	2	1	1	2	1	2	4	4	2	2	1	1	0	1	0	2	1	0
310	1	1	3	2	1	5	1	4	1	1	2	1	3	1	3	1	1	1	3	4	0	0	1	0	1	0	1	1	1	1	2	2	1	1	2	1	2	4	4	2	2	1	1	0	1	0	2	1	0
310	1	1	3	2	1	5	1	4	1	1	2	1	3	1	3	1	1	1	3	4	0	0	1	0	1	0	1	1	1	1	2	2	1	1	2	1	2	4	4	2	2	1	1	0	1	0	2	1	0
311	1	1	1	2	1	3	1	2	2	2	1	1	2	2	3	1	1	1	3	3	0	1	0	0	0	0	1	1	1	1	1	1	1	2	1	1	2	3	1	4	4	1	0	0	1	1	0	2	1
311	1	1	1	2	1	3	1	2	2	2	1	1	2	2	3	1	1	1	1	3	0	1	0	0	0	0	1	1	1	1	1	1	1	2	1	1	2	3	1	4	4	1	0	0	1	1	0	2	1
311	1	1	1	2	1	3	1	2	2	2	1	1	2	2	3	1	1	1	1	3	0	1	0	0	0	0	1	1	1	1	1	1	1	2	1	1	2	3	1	4	4	1	0	0	1	1	0	2	1
312	6	1	2	1	2	3	1	3	1	1	1	2	2	1	1	1	4	2	3	5	0	0	1	0	0	1	2	2	2	1	1	1	1	1	1	1	3	25	1	4	4	1	1	1	1	0	1	1	0
312	6	1	2	1	2	3	1	3	1	1	1	2	2	1	1	1	4	2	3	5	0	0	1	0	0	1	2	2	2	1	1	1	1	1	1	1	3	25	1	4	4	1	1	1	1	0	1	1	0
312	6	1	2	1	2	3	1	3	1	1	1	2	2	1	1	1	4	2	3	5	0	0	1	0	0	1	2	2	2	1	1	1	1	1	1	1	3	25	1	4	4	1	1	1	1	0	1	1	0
312	6	1	2	1	2	3	1	3	1	1	1	2	2	1	1	1	4	2	3	5	0	0	1	0	0	1	2	2	2	1	1	1	1	1	1	1	3	25	1	4	4	1	1	1	1	0	1	1	0
312	6	1	2	1	2	3	1	3	1	1	1	2	2	1	1	1	4	2	3	5	0	0	1	0	0	1	2	2	2	1	1	1	1	1	1	1	3	25	1	4	4	1	1	1	1	0	1	1	0
313	2	1	1	2	1	1	1	3	3	1	1	1	2	1	1	1	1	1	2	4	0	0	0	0	0	0	1	1	1	1	2	1	1	1	2	1	3	8	2	2	2	1	1	0	1	1	2	1	0
313	2	1	1	2	1	1	1	3	3	1	1	1	2	1	1	1	1	1	3	4	0	0	0	0	0	0	1	1	1	1	2	1	1	1	2	1	3	8	2	2	2	1	1	0	1	1	2	1	0
313	2	1	1	2	1	1	1	3	3	1	1	1	2	1	1	1	1	1	3	4	0	0	0	0	0	0	1	1	1	1	2	1	1	1	2	1	3	8	2	2	2	1	1	0	1	1	2	1	0
313	2	1	1	2	1	1	1	3	3	1	1	1	2	1	1	1	1	1	3	4	0	0	0	0	0	0	1	1	1	1	2	1	1	1	2	1	3	8	2	2	2	1	1	0	1	1	2	1	0
314	3	1	3	2	1	4	4	2	1	1	1	1	1	1	1	1	1	1	3	5	0	1	1	0	0	1	1	1	2	1	2	1	2	1	1	1	3	9	1	1	1	1	1	0	1	1	1	2	1
314	3	1	3	2	1	4	4	2	1	1	1	1	1	1	1	1	1	1	4	5	0	1	1	0	0	1	1	1	2	1	2	1	2	1	1	1	3	9	1	1	1	1	1	0	1	1	1	2	1
314	3	1	3	2	1	4	4	2	1	1	1	1	1	1	1	1	1	1	4	5	0	1	1	0	0	1	1	1	2	1	2	1	2	1	1	1	3	9	1	1	1	1	1	0	1	1	1	2	1
314	3	1	3	2	1	4	4	2	1	1	1	1	1	1	1	1	1	1	4	5	0	1	1	0	0	1	1	1	2	1	2	1	2	1	1	1	3	9	1	1	1	1	1	0	1	1	1	2	1
314	3	1	3	2	1	4	4	2	1	1	1	1	1	1	1	1	1	1	4	5	0	1	1	0	0	1	1	1	2	1	2	1	2	1	1	1	3	9	1	1	1	1	1	0	1	1	1	2	1
315	3	2	1	1	2	2	1	3	2	2	1	2	1	1	1	1	3	1	4	5	0	0	1	1	0	0	2	2	1	1	1	1	1	1	1	1	3	11	1	1	1	1	1	0	1	0	2	2	0
315	3	2	1	1	2	2	1	3	2	2	1	2	1	1	1	1	3	1	4	5	0	0	1	1	0	0	2	2	1	1	1	1	1	1	1	1	3	11	1	1	1	1	1	0	1	0	2	2	0
315	3	2	1	1	2	2	1	3	2	2	1	2	1	1	1	1	3	1	4	5	0	0	1	1	0	0	2	2	1	1	1	1	1	1	1	1	3	11	1	1	1	1	1	0	1	0	2	2	0
315	3	2	1	1	2	2	1	3	2	2	1	2	1	1	1	1	3	1	4	5	0	0	1	1	0	0	2	2	1	1	1	1	1	1	1	1	3	11	1	1	1	1	1	0	1	0	2	2	0
315	3	2	1	1	2	2	1	3	2	2	1	2	1	1	1	1	3	1	4	5	0	0	1	1	0	0	2	2	1	1	1	1	1	1	1	1	3	11	1	1	1	1	1	0	1	0	2	2	0
316	1	1	2	1	1	6	3	1	2	2	2	2	3	2	3	2	1	1	3	5	0	0	0	0	1	0	1	1	1	1	1	1	1	2	1	1	3	3	2	3	3	1	0	0	1	0	1	1	0
316	1	1	2	1	1	6	3	1	2	2	2	2	3	2	3	2	1	1	3	5	0	0	0	0	1	0	1	1	1	1	1	1	1	2	1	1	3	3	2	3	3	1	0	0	1	0	1	1	0
316	1	1	2	1	1	6	3	1	2	2	2	2	3	2	3	2	1	1	3	5	0	0	0	0	1	0	1	1	1	1	1	1	1	2	1	1	3	3	2	3	3	1	0	0	1	0	1	1	0
316	1	1	2	1	1	6	3	1	2	2	2	2	3	2	3	2	1	1	3	5	0	0	0	0	1	0	1	1	1	1	1	1	1	2	1	1	3	3	2	3	3	1	0	0	1	0	1	1	0
316	1	1	2	1	1	6	3	1	2	2	2	2	3	2	3	2	1	1	3	5	0	0	0	0	1	0	1	1	1	1	1	1	1	2	1	1	3	3	2	3	3	1	0	0	1	0	1	1	0
317	1	2	2	1	1	3	2	4	1	1	1	3	2	2	3	1	1	3	3	4	0	1	0	0	1	0	1	1	1	1	1	2	1	1	2	1	3	3	3	3	3	0	1	1	0	0	0	1	1
317	1	2	2	1	1	3	2	4	1	1	1	3	2	2	3	1	1	3	3	4	0	1	0	0	1	0	1	1	1	1	1	2	1	1	2	1	3	3	3	3	3	0	1	1	0	0	0	1	1
317	1	2	2	1	1	3	2	4	1	1	1	3	2	2	3	1	1	3	3	4	0	1	0	0	1	0	1	1	1	1	1	2	1	1	2	1	3	3	3	3	3	0	1	1	0	0	0	1	1
317	1	2	2	1	1	3	2	4	1	1	1	3	2	2	3	1	1	3	3	4	0	1	0	0	1	0	1	1	1	1	1	2	1	1	2	1	3	3	3	3	3	0	1	1	0	0	0	1	1
318	2	1	1	1	2	1	1	3	2	2	1	1	2	1	3	1	2	3	1	4	0	0	0	0	0	0	2	1	1	1	2	1	1	1	2	1	2	2	1	2	2	0	0	0	0	0	2	1	1
318	2	1	1	1	2	1	1	3	2	2	1	1	2	1	3	1	2	3	1	4	0	0	0	0	0	0	2	1	1	1	2	1	1	1	2	1	2	2	1	2	2	0	0	0	0	0	2	1	1
318	2	1	1	1	2	1	1	3	2	2	1	1	2	1	3	1	2	3	1	4	0	0	0	0	0	0	2	1	1	1	2	1	1	1	2	1	2	2	1	2	2	0	0	0	0	0	2	1	1
318	2	1	1	1	2	1	1	3	2	2	1	1	2	1	3	1	2	3	1	4	0	0	0	0	0	0	2	1	1	1	2	1	1	1	2	1	2	2	1	2	2	0	0	0	0	0	2	1	1
319	3	2	3	1	1	6	2	3	2	2	1	1	1	1	1	2	4	2	1	4	1	1	1	0	0	1	2	1	1	2	2	1	1	1	1	1	3	5	1	2	2	1	1	1	1	0	2	2	1
319	3	2	3	1	1	6	2	3	2	2	1	1	1	1	1	2	4	2	1	4	1	1	1	0	0	1	2	1	1	2	2	1	1	1	1	1	3	5	1	2	2	1	1	1	1	0	2	2	1
319	3	2	3	1	1	6	2	3	2	2	1	1	1	1	1	2	4	2	1	4	1	1	1	0	0	1	2	1	1	2	2	1	1	1	1	1	3	5	1	2	2	1	1	1	1	0	2	2	1
319	3	2	3	1	1	6	2	3	2	2	1	1	1	1	1	2	4	2	1	4	1	1	1	0	0	1	2	1	1	2	2	1	1	1	1	1	3	5	1	2	2	1	1	1	1	0	2	2	1
320	5	1	1	1	2	2	1	3	1	1	2	1	1	2	1	2	5	2	3	3	0	0	1	0	0	1	1	1	1	1	2	2	1	1	1	1	3	10	1	2	2	1	1	1	0	1	2	2	0
320	5	1	1	1	2	2	1	3	1	1	2	1	1	2	1	2	5	2	3	3	0	0	1	0	0	1	1	1	1	1	2	2	1	1	1	1	3	10	1	2	2	1	1	1	0	1	2	2	0
320	5	1	1	1	2	2	1	3	1	1	2	1	1	2	1	2	5	2	3	3	0	0	1	0	0	1	1	1	1	1	2	2	1	1	1	1	3	10	1	2	2	1	1	1	0	1	2	2	0
321	1	2	3	2	1	5	2	2	1	2	2	1	1	2	3	2	1	3	3	4	0	0	0	0	1	0	2	2	1	1	1	1	1	1	1	1	3	14	3	4	4	1	1	1	1	1	1	2	0
321	1	2	3	2	1	5	2	2	1	2	2	1	1	2	3	2	1	3	3	4	0	0	0	0	1	0	2	2	1	1	1	1	1	1	1	1	3	14	3	4	4	1	1	1	1	1	1	2	0
321	1	2	3	2	1	5	2	2	1	2	2	1	1	2	3	2	1	3	3	4	0	0	0	0	1	0	2	2	1	1	1	1	1	1	1	1	3	14	3	4	4	1	1	1	1	1	1	2	0
321	1	2	3	2	1	5	2	2	1	2	2	1	1	2	3	2	1	3	3	4	0	0	0	0	1	0	2	2	1	1	1	1	1	1	1	1	3	14	3	4	4	1	1	1	1	1	1	2	0
322	2	2	2	1	1	3	1	2	3	1	2	1	1	2	3	1	1	1	3	4	0	1	0	0	0	0	2	2	2	1	1	1	1	1	1	1	2	15	3	4	4	1	1	0	1	0	2	2	1
322	2	2	2	1	1	3	1	2	3	1	2	1	1	2	3	1	1	1	3	4	0	1	0	0	0	0	2	2	2	1	1	1	1	1	1	1	2	15	3	4	4	1	1	0	1	0	2	2	1
322	2	2	2	1	1	3	1	2	3	1	2	1	1	2	3	1	1	1	3	4	0	1	0	0	0	0	2	2	2	1	1	1	1	1	1	1	2	15	3	4	4	1	1	0	1	0	2	2	1
322	2	2	2	1	1	3	1	2	3	1	2	1	1	2	3	1	1	1	3	4	0	1	0	0	0	0	2	2	2	1	1	1	1	1	1	1	2	15	3	4	4	1	1	0	1	0	2	2	1
323	2	1	3	1	2	5	2	2	2	2	1	2	1	2	2	1	1	1	1	3	0	0	0	0	0	0	1	1	1	1	1	1	1	1	1	2	2	1	2	3	3	0	0	1	1	0	0	1	1
323	2	1	3	1	2	5	2	2	2	2	1	2	1	2	2	1	1	1	1	3	0	0	0	0	0	0	1	1	1	1	1	1	1	1	1	2	2	1	2	3	3	0	0	1	1	0	0	1	1
323	2	1	3	1	2	5	2	2	2	2	1	2	1	2	2	1	1	1	1	3	0	0	0	0	0	0	1	1	1	1	1	1	1	1	1	2	2	1	2	3	3	0	0	1	1	0	0	1	1
324	3	1	3	1	1	5	3	3	2	1	1	1	1	2	2	1	2	2	4	4	0	1	1	0	0	0	2	2	2	1	1	1	1	1	1	1	2	19	3	3	3	0	1	0	0	0	0	2	1
324	3	1	3	1	1	5	3	3	2	1	1	1	1	2	2	1	2	2	4	4	0	1	1	0	0	0	2	2	2	1	1	1	1	1	1	1	2	19	3	3	3	0	1	0	0	0	0	2	1
324	3	1	3	1	1	5	3	3	2	1	1	1	1	2	2	1	2	2	4	4	0	1	1	0	0	0	2	2	2	1	1	1	1	1	1	1	2	19	3	3	3	0	1	0	0	0	0	2	1
324	3	1	3	1	1	5	3	3	2	1	1	1	1	2	2	1	2	2	4	4	0	1	1	0	0	0	2	2	2	1	1	1	1	1	1	1	2	19	3	3	3	0	1	0	0	0	0	2	1
325	1	1	1	1	1	3	4	1	3	2	1	1	1	1	1	1	1	2	3	3	0	0	0	0	0	0	1	1	1	1	1	1	2	1	1	1	2	7	3	2	2	0	0	1	1	0	0	2	1
325	1	1	1	1	1	3	4	1	3	2	1	1	1	1	1	1	1	2	3	3	0	0	0	0	0	0	1	1	1	1	1	1	2	1	1	1	2	7	3	2	2	0	0	1	1	0	0	2	1
325	1	1	1	1	1	3	4	1	3	2	1	1	1	1	1	1	1	2	3	3	0	0	0	0	0	0	1	1	1	1	1	1	2	1	1	1	2	7	3	2	2	0	0	1	1	0	0	2	1
326	2	2	2	1	1	5	1	2	3	2	1	1	1	1	1	1	1	1	1	4	0	1	0	0	0	0	1	1	1	1	1	2	1	1	1	1	2	4	3	4	4	1	1	0	1	0	0	2	0
326	2	2	2	1	1	5	1	2	3	2	1	1	1	1	1	1	1	1	1	4	0	1	0	0	0	0	1	1	1	1	1	2	1	1	1	1	2	4	3	4	4	1	1	0	1	0	0	2	0
326	2	2	2	1	1	5	1	2	3	2	1	1	1	1	1	1	1	1	1	4	0	1	0	0	0	0	1	1	1	1	1	2	1	1	1	1	2	4	3	4	4	1	1	0	1	0	0	2	0
326	2	2	2	1	1	5	1	2	3	2	1	1	1	1	1	1	1	1	1	4	0	1	0	0	0	0	1	1	1	1	1	2	1	1	1	1	2	4	3	4	4	1	1	0	1	0	0	2	0
327	2	2	1	2	1	5	1	2	3	1	1	1	2	1	1	1	1	1	2	3	0	0	0	1	0	0	2	1	1	1	2	1	2	1	1	1	3	8	1	4	4	0	0	1	1	1	1	1	1
327	2	2	1	2	1	5	1	2	3	1	1	1	2	1	1	1	1	1	2	3	0	0	0	1	0	0	2	1	1	1	2	1	2	1	1	1	3	8	1	4	4	0	0	1	1	1	1	1	1
327	2	2	1	2	1	5	1	2	3	1	1	1	2	1	1	1	1	1	2	3	0	0	0	1	0	0	2	1	1	1	2	1	2	1	1	1	3	8	1	4	4	0	0	1	1	1	1	1	1
328	3	1	1	1	1	1	3	3	3	2	2	3	1	2	1	1	1	3	2	4	0	0	1	0	0	0	2	2	2	1	1	1	1	1	1	1	3	10	1	4	4	0	1	1	1	0	2	1	1
328	3	1	1	1	1	1	3	3	3	2	2	3	1	2	1	1	1	3	2	4	0	0	1	0	0	0	2	2	2	1	1	1	1	1	1	1	3	10	1	4	4	0	1	1	1	0	2	1	1
328	3	1	1	1	1	1	3	3	3	2	2	3	1	2	1	1	1	3	2	4	0	0	1	0	0	0	2	2	2	1	1	1	1	1	1	1	3	10	1	4	4	0	1	1	1	0	2	1	1
328	3	1	1	1	1	1	3	3	3	2	2	3	1	2	1	1	1	3	2	4	0	0	1	0	0	0	2	2	2	1	1	1	1	1	1	1	3	10	1	4	4	0	1	1	1	0	2	1	1
329	1	1	1	2	1	5	1	3	2	1	1	2	1	2	1	1	2	1	1	2	0	0	0	0	0	0	1	1	1	1	2	1	2	1	1	1	3	3	1	2	2	1	0	1	1	0	1	2	0
329	1	1	1	2	1	5	1	3	2	1	1	2	1	2	1	1	2	1	1	2	0	0	0	0	0	0	1	1	1	1	2	1	2	1	1	1	3	3	1	2	2	1	0	1	1	0	1	2	0
330	6	1	4	1	1	5	1	3	1	2	1	3	3	1	1	1	3	2	3	2	1	1	0	1	0	0	1	1	2	2	1	1	1	1	1	1	3	12	1	4	4	0	1	1	0	1	2	1	0
330	6	1	4	1	1	5	1	3	1	2	1	3	3	1	1	1	3	2	3	2	1	1	0	1	0	0	1	1	2	2	1	1	1	1	1	1	3	12	1	4	4	0	1	1	0	1	2	1	0
331	2	1	2	1	1	2	3	2	1	1	1	2	1	1	1	1	2	3	1	2	0	0	1	0	0	0	1	1	1	1	1	1	1	2	1	2	3	1	1	4	4	0	1	1	0	1	2	2	1
331	2	1	2	1	1	2	3	2	1	1	1	2	1	1	1	1	2	3	1	2	0	0	1	0	0	0	1	1	1	1	1	1	1	2	1	2	3	1	1	4	4	0	1	1	0	1	2	2	1
332	3	1	1	2	1	6	1	3	2	1	1	1	1	2	3	1	3	2	1	3	0	0	0	0	0	0	1	1	1	1	1	1	1	1	2	1	2	1	1	2	2	1	0	1	0	0	1	2	1
332	3	1	1	2	1	6	1	3	2	1	1	1	1	2	3	1	3	2	1	3	0	0	0	0	0	0	1	1	1	1	1	1	1	1	2	1	2	1	1	2	2	1	0	1	0	0	1	2	1
332	3	1	1	2	1	6	1	3	2	1	1	1	1	2	3	1	3	2	1	3	0	0	0	0	0	0	1	1	1	1	1	1	1	1	2	1	2	1	1	2	2	1	0	1	0	0	1	2	1
333	1	2	1	2	1	3	1	2	2	2	1	1	2	2	1	2	1	1	3	3	0	0	1	1	0	0	2	2	2	1	1	1	1	1	1	1	3	13	1	4	4	0	1	0	0	1	2	2	0
333	1	2	1	2	1	3	1	2	2	2	1	1	2	2	1	2	1	1	3	3	0	0	1	1	0	0	2	2	2	1	1	1	1	1	1	1	3	13	1	4	4	0	1	0	0	1	2	2	0
333	1	2	1	2	1	3	1	2	2	2	1	1	2	2	1	2	1	1	3	3	0	0	1	1	0	0	2	2	2	1	1	1	1	1	1	1	3	13	1	4	4	0	1	0	0	1	2	2	0
334	2	2	2	1	1	2	1	2	1	2	1	2	2	1	2	1	1	1	2	4	1	1	0	0	0	0	1	1	1	1	2	1	1	1	1	2	2	10	3	4	4	0	0	1	0	0	1	1	0
334	2	2	2	1	1	2	1	2	1	2	1	2	2	1	2	1	1	1	2	4	1	1	0	0	0	0	1	1	1	1	2	1	1	1	1	2	2	10	3	4	4	0	0	1	0	0	1	1	0
334	2	2	2	1	1	2	1	2	1	2	1	2	2	1	2	1	1	1	2	4	1	1	0	0	0	0	1	1	1	1	2	1	1	1	1	2	2	10	3	4	4	0	0	1	0	0	1	1	0
334	2	2	2	1	1	2	1	2	1	2	1	2	2	1	2	1	1	1	2	4	1	1	0	0	0	0	1	1	1	1	2	1	1	1	1	2	2	10	3	4	4	0	0	1	0	0	1	1	0
335	1	1	3	1	2	5	1	2	1	2	1	2	1	2	2	1	2	3	2	5	0	0	0	0	0	0	2	1	2	1	1	1	1	2	1	1	3	8	1	3	3	0	0	1	0	0	1	2	1
335	1	1	3	1	2	5	1	2	1	2	1	2	1	2	2	1	2	3	2	5	0	0	0	0	0	0	2	1	2	1	1	1	1	2	1	1	3	8	1	3	3	0	0	1	0	0	1	2	1
335	1	1	3	1	2	5	1	2	1	2	1	2	1	2	2	1	2	3	2	5	0	0	0	0	0	0	2	1	2	1	1	1	1	2	1	1	3	8	1	3	3	0	0	1	0	0	1	2	1
335	1	1	3	1	2	5	1	2	1	2	1	2	1	2	2	1	2	3	2	5	0	0	0	0	0	0	2	1	2	1	1	1	1	2	1	1	3	8	1	3	3	0	0	1	0	0	1	2	1
335	1	1	3	1	2	5	1	2	1	2	1	2	1	2	2	1	2	3	2	5	0	0	0	0	0	0	2	1	2	1	1	1	1	2	1	1	3	8	1	3	3	0	0	1	0	0	1	2	1
336	4	2	2	1	1	5	3	3	2	2	1	1	1	2	1	1	5	2	2	5	0	1	0	0	1	0	1	1	1	2	1	1	2	1	1	1	1	8	1	3	3	1	1	1	1	1	2	1	1
336	4	2	2	1	1	5	3	3	2	2	1	1	1	2	1	1	5	2	2	5	0	1	0	0	1	0	1	1	1	2	1	1	2	1	1	1	1	8	1	3	3	1	1	1	1	1	2	1	1
336	4	2	2	1	1	5	3	3	2	2	1	1	1	2	1	1	5	2	2	5	0	1	0	0	1	0	1	1	1	2	1	1	2	1	1	1	1	8	1	3	3	1	1	1	1	1	2	1	1
336	4	2	2	1	1	5	3	3	2	2	1	1	1	2	1	1	5	2	2	5	0	1	0	0	1	0	1	1	1	2	1	1	2	1	1	1	1	8	1	3	3	1	1	1	1	1	2	1	1
336	4	2	2	1	1	5	3	3	2	2	1	1	1	2	1	1	5	2	2	5	0	1	0	0	1	0	1	1	1	2	1	1	2	1	1	1	1	8	1	3	3	1	1	1	1	1	2	1	1
337	2	1	1	1	2	3	1	3	3	2	1	1	1	1	1	2	1	1	3	4	1	0	1	1	1	0	2	2	2	1	1	2	1	1	2	1	2	17	1	4	4	0	1	1	1	1	2	2	0
337	2	1	1	1	2	3	1	3	3	2	1	1	1	1	1	2	1	1	3	4	1	0	1	1	1	0	2	2	2	1	1	2	1	1	2	1	2	17	1	4	4	0	1	1	1	1	2	2	0
337	2	1	1	1	2	3	1	3	3	2	1	1	1	1	1	2	1	1	3	4	1	0	1	1	1	0	2	2	2	1	1	2	1	1	2	1	2	17	1	4	4	0	1	1	1	1	2	2	0
337	2	1	1	1	2	3	1	3	3	2	1	1	1	1	1	2	1	1	3	4	1	0	1	1	1	0	2	2	2	1	1	2	1	1	2	1	2	17	1	4	4	0	1	1	1	1	2	2	0
338	2	1	1	1	1	1	2	3	1	2	2	1	1	2	1	2	1	1	1	3	0	0	0	0	0	0	1	1	2	1	1	1	1	1	2	1	1	3	1	4	4	1	1	0	1	0	1	1	1
338	2	1	1	1	1	1	2	3	1	2	2	1	1	2	1	2	1	1	1	3	0	0	0	0	0	0	1	1	2	1	1	1	1	1	2	1	1	3	1	4	4	1	1	0	1	0	1	1	1
338	2	1	1	1	1	1	2	3	1	2	2	1	1	2	1	2	1	1	1	3	0	0	0	0	0	0	1	1	2	1	1	1	1	1	2	1	1	3	1	4	4	1	1	0	1	0	1	1	1
339	2	1	2	1	2	5	1	2	1	1	1	2	1	1	1	1	3	2	2	3	0	1	0	1	0	0	2	1	1	1	2	1	1	1	1	1	2	7	1	2	2	0	1	0	1	0	1	2	0
339	2	1	2	1	2	5	1	2	1	1	1	2	1	1	1	1	3	2	2	3	0	1	0	1	0	0	2	1	1	1	2	1	1	1	1	1	2	7	1	2	2	0	1	0	1	0	1	2	0
339	2	1	2	1	2	5	1	2	1	1	1	2	1	1	1	1	3	2	2	3	0	1	0	1	0	0	2	1	1	1	2	1	1	1	1	1	2	7	1	2	2	0	1	0	1	0	1	2	0
340	3	1	2	1	1	3	1	3	1	2	1	3	1	2	1	1	4	2	1	3	0	0	0	1	0	0	1	1	1	1	1	2	1	1	1	2	3	3	1	4	4	0	1	0	1	0	0	2	1
340	3	1	2	1	1	3	1	3	1	2	1	3	1	2	1	1	4	2	1	3	0	0	0	1	0	0	1	1	1	1	1	2	1	1	1	2	3	3	1	4	4	0	1	0	1	0	0	2	1
340	3	1	2	1	1	3	1	3	1	2	1	3	1	2	1	1	4	2	1	3	0	0	0	1	0	0	1	1	1	1	1	2	1	1	1	2	3	3	1	4	4	0	1	0	1	0	0	2	1
341	2	1	1	2	1	1	1	2	3	2	1	1	3	1	1	1	2	1	1	3	0	0	1	0	0	0	2	1	1	1	1	1	2	1	1	1	1	4	1	4	4	1	1	0	1	0	0	2	0
341	2	1	1	2	1	1	1	2	3	2	1	1	3	1	1	1	2	1	1	3	0	0	1	0	0	0	2	1	1	1	1	1	2	1	1	1	1	4	1	4	4	1	1	0	1	0	0	2	0
341	2	1	1	2	1	1	1	2	3	2	1	1	3	1	1	1	2	1	1	3	0	0	1	0	0	0	2	1	1	1	1	1	2	1	1	1	1	4	1	4	4	1	1	0	1	0	0	2	0
342	5	1	3	1	1	3	1	3	1	1	1	1	1	1	2	1	4	2	1	3	0	1	0	0	1	0	1	1	1	1	1	1	1	1	1	1	3	1	1	2	2	1	1	0	0	0	1	2	0
342	5	1	3	1	1	3	1	3	1	1	1	1	1	1	2	1	4	2	1	3	0	1	0	0	1	0	1	1	1	1	1	1	1	1	1	1	3	1	1	2	2	1	1	0	0	0	1	2	0
342	5	1	3	1	1	3	1	3	1	1	1	1	1	1	2	1	4	2	1	3	0	1	0	0	1	0	1	1	1	1	1	1	1	1	1	1	3	1	1	2	2	1	1	0	0	0	1	2	0
343	1	1	2	1	1	4	1	1	2	1	1	2	1	1	1	1	2	3	1	2	0	0	0	0	0	0	1	2	1	1	1	1	1	1	1	2	3	5	1	4	4	1	1	0	1	0	0	2	1
343	1	1	2	1	1	4	1	1	2	1	1	2	1	1	1	1	2	3	1	2	0	0	0	0	0	0	1	2	1	1	1	1	1	1	1	2	3	5	1	4	4	1	1	0	1	0	0	2	1
344	2	2	2	2	1	1	1	2	1	1	2	1	1	1	3	1	1	3	2	3	0	0	0	0	0	0	2	1	2	1	1	2	1	1	1	1	2	6	3	4	4	1	1	0	1	1	2	1	1
344	2	2	2	2	1	1	1	2	1	1	2	1	1	1	3	1	1	3	2	3	0	0	0	0	0	0	2	1	2	1	1	2	1	1	1	1	2	6	3	4	4	1	1	0	1	1	2	1	1
344	2	2	2	2	1	1	1	2	1	1	2	1	1	1	3	1	1	3	2	3	0	0	0	0	0	0	2	1	2	1	1	2	1	1	1	1	2	6	3	4	4	1	1	0	1	1	2	1	1
345	2	2	1	1	1	5	4	2	2	1	1	1	1	2	1	2	1	1	1	2	0	0	0	1	0	0	1	1	2	1	1	1	1	1	1	1	3	2	1	2	2	1	1	1	0	1	1	2	0
345	2	2	1	1	1	5	4	2	2	1	1	1	1	2	1	2	1	1	1	2	0	0	0	1	0	0	1	1	2	1	1	1	1	1	1	1	3	2	1	2	2	1	1	1	0	1	1	2	0
346	2	2	1	1	1	3	4	1	3	2	2	1	1	2	1	2	2	1	2	2	0	0	0	0	0	0	1	1	1	2	1	1	1	1	1	1	2	6	1	5	5	0	0	0	1	0	0	2	1
346	2	2	1	1	1	3	4	1	3	2	2	1	1	2	1	2	2	1	2	2	0	0	0	0	0	0	1	1	1	2	1	1	1	1	1	1	2	6	1	5	5	0	0	0	1	0	0	2	1
347	3	1	2	2	1	2	1	3	2	1	2	1	1	1	1	1	5	2	1	2	0	0	0	0	0	0	2	1	1	1	1	1	1	1	1	1	3	3	3	5	5	0	0	0	1	0	0	1	1
347	3	1	2	2	1	2	1	3	2	1	2	1	1	1	1	1	5	2	1	2	0	0	0	0	0	0	2	1	1	1	1	1	1	1	1	1	3	3	3	5	5	0	0	0	1	0	0	1	1
348	1	1	1	1	2	3	2	2	2	1	2	1	2	1	1	1	1	1	1	2	0	0	0	0	0	0	1	1	1	1	1	1	1	1	1	1	2	1	1	2	2	0	1	0	1	0	0	2	1
348	1	1	1	1	2	3	2	2	2	1	2	1	2	1	1	1	1	1	1	2	0	0	0	0	0	0	1	1	1	1	1	1	1	1	1	1	2	1	1	2	2	0	1	0	1	0	0	2	1
349	4	1	2	1	1	5	3	3	2	2	2	2	2	1	1	1	5	2	1	3	0	0	0	0	0	0	1	1	1	1	1	1	1	1	1	1	3	2	1	2	2	1	0	1	0	0	0	1	1
349	4	1	2	1	1	5	3	3	2	2	2	2	2	1	1	1	5	2	1	3	0	0	0	0	0	0	1	1	1	1	1	1	1	1	1	1	3	2	1	2	2	1	0	1	0	0	0	1	1
350	2	2	1	2	1	2	3	2	3	2	1	2	1	1	1	1	1	1	1	2	0	1	0	0	0	0	2	1	1	1	1	1	1	1	1	1	2	3	3	5	5	0	0	0	0	0	0	2	1
350	2	2	1	2	1	2	3	2	3	2	1	2	1	1	1	1	1	1	1	2	0	1	0	0	0	0	2	1	1	1	1	1	1	1	1	1	2	3	3	5	5	0	0	0	0	0	0	2	1
351	2	1	3	1	1	3	2	3	1	1	1	1	1	2	3	1	3	1	1	3	0	0	0	0	0	0	2	1	1	1	1	1	1	1	2	1	1	6	3	4	4	1	0	1	1	0	1	1	0
351	2	1	3	1	1	3	2	3	1	1	1	1	1	2	3	1	3	1	1	3	0	0	0	0	0	0	2	1	1	1	1	1	1	1	2	1	1	6	3	4	4	1	0	1	1	0	1	1	0
351	2	1	3	1	1	3	2	3	1	1	1	1	1	2	3	1	3	1	1	3	0	0	0	0	0	0	2	1	1	1	1	1	1	1	2	1	1	6	3	4	4	1	0	1	1	0	1	1	0
352	2	1	1	1	1	2	3	3	2	2	2	1	1	1	1	1	2	3	1	2	0	0	0	0	0	0	1	1	2	1	1	1	1	1	1	1	2	4	3	4	4	0	0	1	0	0	0	2	1
352	2	1	1	1	1	2	3	3	2	2	2	1	1	1	1	1	2	3	1	2	0	0	0	0	0	0	1	1	2	1	1	1	1	1	1	1	2	4	3	4	4	0	0	1	0	0	0	2	1
353	1	1	2	1	1	2	1	3	2	1	1	1	1	1	1	1	2	1	2	2	0	1	0	0	0	0	1	1	1	1	1	1	1	1	1	2	3	1	1	4	4	0	0	1	1	0	2	1	1
353	1	1	2	1	1	2	1	3	2	1	1	1	1	1	1	1	2	1	2	2	0	1	0	0	0	0	1	1	1	1	1	1	1	1	1	2	3	1	1	4	4	0	0	1	1	0	2	1	1
354	2	2	1	1	2	3	1	3	2	1	1	1	1	2	1	1	3	1	2	3	0	0	0	0	1	0	1	1	1	1	1	1	2	1	1	2	2	7	1	3	3	0	1	1	0	0	1	2	0
354	2	2	1	1	2	3	1	3	2	1	1	1	1	2	1	1	3	1	2	3	0	0	0	0	1	0	1	1	1	1	1	1	2	1	1	2	2	7	1	3	3	0	1	1	0	0	1	2	0
354	2	2	1	1	2	3	1	3	2	1	1	1	1	2	1	1	3	1	2	3	0	0	0	0	1	0	1	1	1	1	1	1	2	1	1	2	2	7	1	3	3	0	1	1	0	0	1	2	0
355	1	2	1	1	1	2	4	1	2	2	2	1	1	2	1	1	2	3	1	2	0	0	0	0	0	0	1	1	1	1	2	1	1	1	1	2	2	10	3	4	4	0	1	0	1	1	1	2	1
355	1	2	1	1	1	2	4	1	2	2	2	1	1	2	1	1	2	3	1	2	0	0	0	0	0	0	1	1	1	1	2	1	1	1	1	2	2	10	3	4	4	0	1	0	1	1	1	2	1
356	2	1	2	1	2	2	3	2	3	2	2	1	1	1	1	2	1	3	2	4	0	0	1	0	0	0	2	1	2	1	1	2	1	1	1	1	3	19	3	4	4	0	0	1	0	0	0	2	1
356	2	1	2	1	2	2	3	2	3	2	2	1	1	1	1	2	1	3	2	4	0	0	1	0	0	0	2	1	2	1	1	2	1	1	1	1	3	19	3	4	4	0	0	1	0	0	0	2	1
356	2	1	2	1	2	2	3	2	3	2	2	1	1	1	1	2	1	3	2	4	0	0	1	0	0	0	2	1	2	1	1	2	1	1	1	1	3	19	3	4	4	0	0	1	0	0	0	2	1
356	2	1	2	1	2	2	3	2	3	2	2	1	1	1	1	2	1	3	2	4	0	0	1	0	0	0	2	1	2	1	1	2	1	1	1	1	3	19	3	4	4	0	0	1	0	0	0	2	1
357	2	2	1	2	1	1	2	4	3	2	2	2	1	2	1	1	1	1	2	4	1	0	0	0	0	0	2	2	2	1	1	1	1	1	1	1	3	11	1	2	2	1	1	0	0	1	2	1	0
357	2	2	1	2	1	1	2	4	3	2	2	2	1	2	1	1	1	1	2	4	1	0	0	0	0	0	2	2	2	1	1	1	1	1	1	1	3	11	1	2	2	1	1	0	0	1	2	1	0
357	2	2	1	2	1	1	2	4	3	2	2	2	1	2	1	1	1	1	2	4	1	0	0	0	0	0	2	2	2	1	1	1	1	1	1	1	3	11	1	2	2	1	1	0	0	1	2	1	0
357	2	2	1	2	1	1	2	4	3	2	2	2	1	2	1	1	1	1	2	4	1	0	0	0	0	0	2	2	2	1	1	1	1	1	1	1	3	11	1	2	2	1	1	0	0	1	2	1	0
358	1	2	1	1	1	1	1	2	1	2	1	1	1	1	1	1	3	1	2	2	0	0	1	0	1	0	1	1	1	2	1	1	1	1	1	1	1	6	1	5	5	0	0	0	1	0	0	2	1
358	1	2	1	1	1	1	1	2	1	2	1	1	1	1	1	1	3	1	2	2	0	0	1	0	1	0	1	1	1	2	1	1	1	1	1	1	1	6	1	5	5	0	0	0	1	0	0	2	1
359	3	1	2	2	5	3	3	3	2	1	1	1	1	1	3	1	1	1	1	2	0	0	0	0	0	0	2	1	1	1	1	1	1	1	1	1	1	3	3	5	5	0	0	0	1	0	0	1	1
359	3	1	2	2	5	3	3	3	2	1	1	1	1	1	3	1	1	1	1	2	0	0	0	0	0	0	2	1	1	1	1	1	1	1	1	1	1	3	3	5	5	0	0	0	1	0	0	1	1
360	1	2	3	1	2	2	1	2	2	1	1	1	2	1	3	1	1	1	1	2	0	0	0	0	0	0	1	1	1	1	1	1	1	1	1	1	2	1	1	2	2	0	1	0	1	0	0	2	1
360	1	2	3	1	2	2	1	2	2	1	1	1	2	1	3	1	1	1	1	2	0	0	0	0	0	0	1	1	1	1	1	1	1	1	1	1	2	1	1	2	2	0	1	0	1	0	0	2	1
361	2	2	1	1	1	2	1	2	2	2	1	3	2	1	3	1	1	1	1	3	0	0	0	0	0	0	1	1	1	1	1	1	1	1	1	1	3	2	1	2	2	1	0	1	0	0	0	1	1
361	2	2	1	1	1	2	1	2	2	2	1	3	2	1	3	1	1	1	1	3	0	0	0	0	0	0	1	1	1	1	1	1	1	1	1	1	3	2	1	2	2	1	0	1	0	0	0	1	1
362	1	2	2	1	4	5	1	2	3	2	2	3	2	1	1	2	1	1	1	2	0	1	0	0	0	0	2	1	1	1	1	1	1	1	1	1	2	3	3	5	5	0	0	0	0	0	0	2	1
362	1	2	2	1	4	5	1	2	3	2	2	3	2	1	1	2	1	1	1	2	0	1	0	0	0	0	2	1	1	1	1	1	1	1	1	1	2	3	3	5	5	0	0	0	0	0	0	2	1
363	2	1	1	2	1	3	1	4	1	1	1	1	1	1	1	1	1	1	1	3	1	0	0	0	0	0	2	1	1	1	1	1	1	1	2	1	3	6	3	2	2	1	0	1	1	0	1	1	0
363	2	1	1	2	1	3	1	4	1	1	1	1	1	1	1	1	1	1	1	3	1	0	0	0	0	0	2	1	1	1	1	1	1	1	2	1	3	6	3	2	2	1	0	1	1	0	1	1	0
363	2	1	1	2	1	3	1	4	1	1	1	1	1	1	1	1	1	1	1	3	1	0	0	0	0	0	2	1	1	1	1	1	1	1	2	1	3	6	3	2	2	1	0	1	1	0	1	1	0
364	1	1	2	2	1	5	1	2	3	2	1	1	1	1	1	1	2	1	1	4	0	1	0	0	0	0	1	1	1	1	1	2	1	1	1	1	3	4	3	2	2	1	1	0	1	0	0	2	0
364	1	1	2	2	1	5	1	2	3	2	1	1	1	1	1	1	2	1	1	4	0	1	0	0	0	0	1	1	1	1	1	2	1	1	1	1	3	4	3	2	2	1	1	0	1	0	0	2	0
364	1	1	2	2	1	5	1	2	3	2	1	1	1	1	1	1	2	1	1	4	0	1	0	0	0	0	1	1	1	1	1	2	1	1	1	1	3	4	3	2	2	1	1	0	1	0	0	2	0
364	1	1	2	2	1	5	1	2	3	2	1	1	1	1	1	1	2	1	1	4	0	1	0	0	0	0	1	1	1	1	1	2	1	1	1	1	3	4	3	2	2	1	1	0	1	0	0	2	0
365	1	1	1	1	4	5	3	2	3	1	2	1	1	2	1	1	1	1	2	3	0	0	0	1	0	0	2	1	1	1	2	1	2	1	1	1	2	8	1	2	2	0	0	1	1	1	1	1	1
365	1	1	1	1	4	5	3	2	3	1	2	1	1	2	1	1	1	1	2	3	0	0	0	1	0	0	2	1	1	1	2	1	2	1	1	1	2	8	1	2	2	0	0	1	1	1	1	1	1
365	1	1	1	1	4	5	3	2	3	1	2	1	1	2	1	1	1	1	2	3	0	0	0	1	0	0	2	1	1	1	2	1	2	1	1	1	2	8	1	2	2	0	0	1	1	1	1	1	1
366	3	1	2	1	1	1	1	3	3	2	2	1	1	2	3	1	1	1	2	4	0	0	1	0	0	0	2	2	2	1	1	1	1	1	1	1	2	10	1	2	2	0	1	1	1	0	2	1	1
366	3	1	2	1	1	1	1	3	3	2	2	1	1	2	3	1	1	1	2	4	0	0	1	0	0	0	2	2	2	1	1	1	1	1	1	1	2	10	1	2	2	0	1	1	1	0	2	1	1
366	3	1	2	1	1	1	1	3	3	2	2	1	1	2	3	1	1	1	2	4	0	0	1	0	0	0	2	2	2	1	1	1	1	1	1	1	2	10	1	2	2	0	1	1	1	0	2	1	1
366	3	1	2	1	1	1	1	3	3	2	2	1	1	2	3	1	1	1	2	4	0	0	1	0	0	0	2	2	2	1	1	1	1	1	1	1	2	10	1	2	2	0	1	1	1	0	2	1	1
367	2	1	1	1	1	5	1	3	2	2	1	1	2	2	1	1	2	1	1	2	0	0	0	0	0	0	1	1	1	1	2	1	2	1	1	1	3	3	1	2	2	1	0	1	1	0	1	2	0
367	2	1	1	1	1	5	1	3	2	2	1	1	2	2	1	1	2	1	1	2	0	0	0	0	0	0	1	1	1	1	2	1	2	1	1	1	3	3	1	2	2	1	0	1	1	0	1	2	0
368	5	1	2	2	2	5	1	3	1	2	2	1	2	1	1	1	5	2	3	2	1	1	0	1	0	0	1	1	2	2	1	1	1	1	1	1	2	12	1	4	4	0	1	1	0	1	2	1	0
368	5	1	2	2	2	5	1	3	1	2	2	1	2	1	1	1	5	2	3	2	1	1	0	1	0	0	1	1	2	2	1	1	1	1	1	1	2	12	1	4	4	0	1	1	0	1	2	1	0
369	1	1	3	1	5	2	1	2	1	1	2	1	1	2	1	2	2	1	4	2	0	0	1	0	0	0	1	1	1	1	1	1	1	2	1	2	2	1	1	4	4	0	1	1	0	1	2	2	1
369	1	1	3	1	5	2	1	2	1	1	2	1	1	2	1	2	2	1	4	2	0	0	1	0	0	0	1	1	1	1	1	1	1	2	1	2	2	1	1	4	4	0	1	1	0	1	2	2	1
370	3	1	1	2	4	6	1	3	2	2	1	2	1	1	1	1	3	2	1	3	0	0	1	0	0	0	1	1	2	1	1	1	1	1	1	1	2	6	1	4	4	0	0	1	0	1	0	1	1
370	3	1	1	2	4	6	1	3	2	2	1	2	1	1	1	1	3	2	1	3	0	0	1	0	0	0	1	1	2	1	1	1	1	1	1	1	2	6	1	4	4	0	0	1	0	1	0	1	1
370	3	1	1	2	4	6	1	3	2	2	1	2	1	1	1	1	3	2	1	3	0	0	1	0	0	0	1	1	2	1	1	1	1	1	1	1	2	6	1	4	4	0	0	1	0	1	0	1	1
371	2	1	1	2	2	5	4	1	1	2	1	2	1	1	1	1	1	3	1	4	0	1	0	0	0	0	2	1	1	1	1	1	1	2	1	1	2	4	1	4	4	0	0	1	0	1	1	2	0
371	2	1	1	2	2	5	4	1	1	2	1	2	1	1	1	1	1	3	1	4	0	1	0	0	0	0	2	1	1	1	1	1	1	2	1	1	2	4	1	4	4	0	0	1	0	1	1	2	0
371	2	1	1	2	2	5	4	1	1	2	1	2	1	1	1	1	1	3	1	4	0	1	0	0	0	0	2	1	1	1	1	1	1	2	1	1	2	4	1	4	4	0	0	1	0	1	1	2	0
371	2	1	1	2	2	5	4	1	1	2	1	2	1	1	1	1	1	3	1	4	0	1	0	0	0	0	2	1	1	1	1	1	1	2	1	1	2	4	1	4	4	0	0	1	0	1	1	2	0
372	2	1	2	1	2	2	3	2	2	2	1	1	3	1	2	1	1	3	1	2	0	0	0	0	0	0	1	1	1	1	1	1	1	1	1	2	3	1	1	4	4	0	0	1	0	0	0	1	1
372	2	1	2	1	2	2	3	2	2	2	1	1	3	1	2	1	1	3	1	2	0	0	0	0	0	0	1	1	1	1	1	1	1	1	1	2	3	1	1	4	4	0	0	1	0	0	0	1	1
373	2	2	3	1	1	4	4	1	1	1	2	1	1	1	1	1	1	3	1	2	0	0	1	1	0	0	1	1	1	2	1	2	1	1	1	1	3	4	1	4	4	0	0	1	0	1	0	1	0
373	2	2	3	1	1	4	4	1	1	1	2	1	1	1	1	1	1	3	1	2	0	0	1	1	0	0	1	1	1	2	1	2	1	1	1	1	3	4	1	4	4	0	0	1	0	1	0	1	0
374	4	1	1	1	1	2	1	3	3	1	2	3	1	2	2	1	5	2	3	3	1	1	0	1	0	0	1	1	1	1	2	1	1	1	2	1	3	20	1	2	2	1	1	1	0	1	0	1	0
374	4	1	1	1	1	2	1	3	3	1	2	3	1	2	2	1	5	2	3	3	1	1	0	1	0	0	1	1	1	1	2	1	1	1	2	1	3	20	1	2	2	1	1	1	0	1	0	1	0
374	4	1	1	1	1	2	1	3	3	1	2	3	1	2	2	1	5	2	3	3	1	1	0	1	0	0	1	1	1	1	2	1	1	1	2	1	3	20	1	2	2	1	1	1	0	1	0	1	0
375	2	2	2	1	4	2	3	2	3	2	1	1	1	1	1	2	1	1	2	2	0	0	0	0	0	0	1	1	1	2	1	1	1	1	2	1	1	12	1	4	4	0	0	1	0	1	0	2	1
375	2	2	2	1	4	2	3	2	3	2	1	1	1	1	1	2	1	1	2	2	0	0	0	0	0	0	1	1	1	2	1	1	1	1	2	1	1	12	1	4	4	0	0	1	0	1	0	2	1
376	1	1	1	1	5	2	2	2	2	2	1	1	1	1	1	1	1	1	1	3	0	0	0	0	0	0	1	1	1	1	1	2	2	1	1	1	2	5	3	4	4	0	0	1	1	1	0	2	1
376	1	1	1	1	5	2	2	2	2	2	1	1	1	1	1	1	1	1	1	3	0	0	0	0	0	0	1	1	1	1	1	2	2	1	1	1	2	5	3	4	4	0	0	1	1	1	0	2	1
376	1	1	1	1	5	2	2	2	2	2	1	1	1	1	1	1	1	1	1	3	0	0	0	0	0	0	1	1	1	1	1	2	2	1	1	1	2	5	3	4	4	0	0	1	1	1	0	2	1
377	4	1	1	1	1	2	1	3	2	2	1	1	3	2	1	1	4	2	3	4	0	1	1	1	0	0	2	1	2	1	1	1	1	1	1	1	3	15	1	4	4	1	1	1	1	0	0	1	0
377	4	1	1	1	1	2	1	3	2	2	1	1	3	2	1	1	4	2	3	4	0	1	1	1	0	0	2	1	2	1	1	1	1	1	1	1	3	15	1	4	4	1	1	1	1	0	0	1	0
377	4	1	1	1	1	2	1	3	2	2	1	1	3	2	1	1	4	2	3	4	0	1	1	1	0	0	2	1	2	1	1	1	1	1	1	1	3	15	1	4	4	1	1	1	1	0	0	1	0
377	4	1	1	1	1	2	1	3	2	2	1	1	3	2	1	1	4	2	3	4	0	1	1	1	0	0	2	1	2	1	1	1	1	1	1	1	3	15	1	4	4	1	1	1	1	0	0	1	0
378	2	2	3	1	1	2	1	3	2	2	1	1	1	1	1	1	2	1	2	1	0	0	0	0	0	0	1	1	1	1	1	1	1	1	1	2	3	06	1	2	2	0	0	1	0	1	0	1	1
379	2	1	2	1	2	2	4	2	2	2	1	1	1	2	3	1	1	1	2	3	0	0	0	0	0	0	2	2	1	1	2	1	1	1	1	1	1	7	3	4	4	0	1	0	1	0	0	1	1
379	2	1	2	1	2	2	4	2	2	2	1	1	1	2	3	1	1	1	2	3	0	0	0	0	0	0	2	2	1	1	2	1	1	1	1	1	1	7	3	4	4	0	1	0	1	0	0	1	1
379	2	1	2	1	2	2	4	2	2	2	1	1	1	2	3	1	1	1	2	3	0	0	0	0	0	0	2	2	1	1	2	1	1	1	1	1	1	7	3	4	4	0	1	0	1	0	0	1	1
380	1	2	1	1	1	2	3	1	2	no	1	1	1	1	3	1	1	3	2	4	0	0	1	1	0	0	1	1	1	1	2	2	1	1	1	1	1	9	1	4	4	0	0	0	0	1	0	2	1
380	1	2	1	1	1	2	3	1	2	no	1	1	1	1	3	1	1	3	2	4	0	0	1	1	0	0	1	1	1	1	2	2	1	1	1	1	1	9	1	4	4	0	0	0	0	1	0	2	1
380	1	2	1	1	1	2	3	1	2	no	1	1	1	1	3	1	1	3	2	4	0	0	1	1	0	0	1	1	1	1	2	2	1	1	1	1	1	9	1	4	4	0	0	0	0	1	0	2	1
380	1	2	1	1	1	2	3	1	2	no	1	1	1	1	3	1	1	3	2	4	0	0	1	1	0	0	1	1	1	1	2	2	1	1	1	1	1	9	1	4	4	0	0	0	0	1	0	2	1
381	1	2	2	1	4	3	4	2	3	no	1	1	1	1	1	2	2	1	2	5	0	1	1	0	0	0	2	2	2	1	1	1	2	1	1	1	2	19	2	4	4	1	1	1	0	0	0	1	1
381	1	2	2	1	4	3	4	2	3	no	1	1	1	1	1	2	2	1	2	5	0	1	1	0	0	0	2	2	2	1	1	1	2	1	1	1	2	19	2	4	4	1	1	1	0	0	0	1	1
381	1	2	2	1	4	3	4	2	3	no	1	1	1	1	1	2	2	1	2	5	0	1	1	0	0	0	2	2	2	1	1	1	2	1	1	1	2	19	2	4	4	1	1	1	0	0	0	1	1
381	1	2	2	1	4	3	4	2	3	no	1	1	1	1	1	2	2	1	2	5	0	1	1	0	0	0	2	2	2	1	1	1	2	1	1	1	2	19	2	4	4	1	1	1	0	0	0	1	1
381	1	2	2	1	4	3	4	2	3	no	1	1	1	1	1	2	2	1	2	5	0	1	1	0	0	0	2	2	2	1	1	1	2	1	1	1	2	19	2	4	4	1	1	1	0	0	0	1	1
382	2	1	1	1	5	3	1	4	2	1	1	1	1	1	3	1	1	1	1	4	0	0	0	0	0	0	2	1	2	1	2	1	1	1	2	1	3	9	3	2	2	0	0	1	1	1	1	1	1
382	2	1	1	1	5	3	1	4	2	1	1	1	1	1	3	1	1	1	1	4	0	0	0	0	0	0	2	1	2	1	2	1	1	1	2	1	3	9	3	2	2	0	0	1	1	1	1	1	1
382	2	1	1	1	5	3	1	4	2	1	1	1	1	1	3	1	1	1	1	4	0	0	0	0	0	0	2	1	2	1	2	1	1	1	2	1	3	9	3	2	2	0	0	1	1	1	1	1	1
382	2	1	1	1	5	3	1	4	2	1	1	1	1	1	3	1	1	1	1	4	0	0	0	0	0	0	2	1	2	1	2	1	1	1	2	1	3	9	3	2	2	0	0	1	1	1	1	1	1
383	4	1	3	1	1	1	4	1	2	2	2	2	1	2	1	1	4	2	2	4	0	1	0	0	0	1	2	2	1	2	1	1	1	1	1	2	2	21	3	4	4	0	0	1	0	0	0	2	1
383	4	1	3	1	1	1	4	1	2	2	2	2	1	2	1	1	4	2	2	4	0	1	0	0	0	1	2	2	1	2	1	1	1	1	1	2	2	21	3	4	4	0	0	1	0	0	0	2	1
383	4	1	3	1	1	1	4	1	2	2	2	2	1	2	1	1	4	2	2	4	0	1	0	0	0	1	2	2	1	2	1	1	1	1	1	2	2	21	3	4	4	0	0	1	0	0	0	2	1
383	4	1	3	1	1	1	4	1	2	2	2	2	1	2	1	1	4	2	2	4	0	1	0	0	0	1	2	2	1	2	1	1	1	1	1	2	2	21	3	4	4	0	0	1	0	0	0	2	1
384	1	2	1	2	1	5	1	4	1	1	1	1	1	1	1	1	1	1	1	4	0	0	1	0	1	0	1	1	1	1	2	2	1	1	2	1	3	4	4	2	2	1	1	0	1	0	2	1	0
384	1	2	1	2	1	5	1	4	1	1	1	1	1	1	1	1	1	1	1	4	0	0	1	0	1	0	1	1	1	1	2	2	1	1	2	1	3	4	4	2	2	1	1	0	1	0	2	1	0
384	1	2	1	2	1	5	1	4	1	1	1	1	1	1	1	1	1	1	1	4	0	0	1	0	1	0	1	1	1	1	2	2	1	1	2	1	3	4	4	2	2	1	1	0	1	0	2	1	0
384	1	2	1	2	1	5	1	4	1	1	1	1	1	1	1	1	1	1	1	4	0	0	1	0	1	0	1	1	1	1	2	2	1	1	2	1	3	4	4	2	2	1	1	0	1	0	2	1	0
385	1	1	2	2	1	3	3	2	2	2	1	1	1	1	1	1	1	1	1	3	0	0	0	0	0	0	1	1	1	1	1	1	1	2	1	1	3	3	1	4	4	1	0	0	1	1	0	2	1
385	1	1	2	2	1	3	3	2	2	2	1	1	1	1	1	1	1	1	1	3	0	0	0	0	0	0	1	1	1	1	1	1	1	2	1	1	3	3	1	4	4	1	0	0	1	1	0	2	1
385	1	1	2	2	1	3	3	2	2	2	1	1	1	1	1	1	1	1	1	3	0	0	0	0	0	0	1	1	1	1	1	1	1	2	1	1	3	3	1	4	4	1	0	0	1	1	0	2	1
386	6	1	2	1	1	3	1	3	1	1	1	1	2	1	3	1	5	2	3	5	0	1	0	0	0	1	2	2	2	1	1	1	1	1	1	1	2	25	1	4	4	1	1	1	1	0	1	1	0
386	6	1	2	1	1	3	1	3	1	1	1	1	2	1	3	1	5	2	3	5	0	1	0	0	0	1	2	2	2	1	1	1	1	1	1	1	2	25	1	4	4	1	1	1	1	0	1	1	0
386	6	1	2	1	1	3	1	3	1	1	1	1	2	1	3	1	5	2	3	5	0	1	0	0	0	1	2	2	2	1	1	1	1	1	1	1	2	25	1	4	4	1	1	1	1	0	1	1	0
386	6	1	2	1	1	3	1	3	1	1	1	1	2	1	3	1	5	2	3	5	0	1	0	0	0	1	2	2	2	1	1	1	1	1	1	1	2	25	1	4	4	1	1	1	1	0	1	1	0
386	6	1	2	1	1	3	1	3	1	1	1	1	2	1	3	1	5	2	3	5	0	1	0	0	0	1	2	2	2	1	1	1	1	1	1	1	2	25	1	4	4	1	1	1	1	0	1	1	0
387	1	1	1	2	2	1	1	4	3	1	1	2	3	2	3	1	1	4	2	4	0	0	0	1	0	0	1	1	1	1	2	1	1	1	2	1	3	8	2	2	2	1	1	0	1	1	2	1	0
387	1	1	1	2	2	1	1	4	3	1	1	2	3	2	3	1	1	4	2	4	0	0	0	1	0	0	1	1	1	1	2	1	1	1	2	1	3	8	2	2	2	1	1	0	1	1	2	1	0
387	1	1	1	2	2	1	1	4	3	1	1	2	3	2	3	1	1	4	2	4	0	0	0	1	0	0	1	1	1	1	2	1	1	1	2	1	3	8	2	2	2	1	1	0	1	1	2	1	0
387	1	1	1	2	2	1	1	4	3	1	1	2	3	2	3	1	1	4	2	4	0	0	0	1	0	0	1	1	1	1	2	1	1	1	2	1	3	8	2	2	2	1	1	0	1	1	2	1	0
388	2	2	1	2	1	3	4	1	1	1	1	2	1	1	3	2	1	1	1	5	0	0	1	1	0	1	1	1	2	1	2	1	2	1	1	1	3	9	1	1	1	1	1	0	1	1	1	2	1
388	2	2	1	2	1	3	4	1	1	1	1	2	1	1	3	2	1	1	1	5	0	0	1	1	0	1	1	1	2	1	2	1	2	1	1	1	3	9	1	1	1	1	1	0	1	1	1	2	1
388	2	2	1	2	1	3	4	1	1	1	1	2	1	1	3	2	1	1	1	5	0	0	1	1	0	1	1	1	2	1	2	1	2	1	1	1	3	9	1	1	1	1	1	0	1	1	1	2	1
388	2	2	1	2	1	3	4	1	1	1	1	2	1	1	3	2	1	1	1	5	0	0	1	1	0	1	1	1	2	1	2	1	2	1	1	1	3	9	1	1	1	1	1	0	1	1	1	2	1
388	2	2	1	2	1	3	4	1	1	1	1	2	1	1	3	2	1	1	1	5	0	0	1	1	0	1	1	1	2	1	2	1	2	1	1	1	3	9	1	1	1	1	1	0	1	1	1	2	1
389	3	1	1	1	1	2	1	3	2	2	1	1	1	1	1	1	3	2	3	5	1	1	1	1	0	0	2	2	1	1	1	1	1	1	1	1	3	11	1	1	1	1	1	0	1	0	2	2	0
389	3	1	1	1	1	2	1	3	2	2	1	1	1	1	1	1	3	2	3	5	1	1	1	1	0	0	2	2	1	1	1	1	1	1	1	1	3	11	1	1	1	1	1	0	1	0	2	2	0
389	3	1	1	1	1	2	1	3	2	2	1	1	1	1	1	1	3	2	3	5	1	1	1	1	0	0	2	2	1	1	1	1	1	1	1	1	3	11	1	1	1	1	1	0	1	0	2	2	0
389	3	1	1	1	1	2	1	3	2	2	1	1	1	1	1	1	3	2	3	5	1	1	1	1	0	0	2	2	1	1	1	1	1	1	1	1	3	11	1	1	1	1	1	0	1	0	2	2	0
389	3	1	1	1	1	2	1	3	2	2	1	1	1	1	1	1	3	2	3	5	1	1	1	1	0	0	2	2	1	1	1	1	1	1	1	1	3	11	1	1	1	1	1	0	1	0	2	2	0
390	2	2	1	2	1	1	1	3	1	2	1	1	1	2	1	2	1	1	1	2	0	0	0	1	0	0	1	1	1	1	1	1	2	1	1	1	3	3	3	2	2	0	1	1	0	0	0	2	0
390	2	2	1	2	1	1	1	3	1	2	1	1	1	2	1	2	1	1	1	2	0	0	0	1	0	0	1	1	1	1	1	1	2	1	1	1	3	3	3	2	2	0	1	1	0	0	0	2	0
391	4	1	1	1	2	2	2	3	1	1	1	1	2	1	1	1	5	2	4	5	0	1	1	1	0	0	2	2	1	2	1	1	2	1	1	1	3	24	1	4	4	1	0	1	0	0	2	1	0
391	4	1	1	1	2	2	2	3	1	1	1	1	2	1	1	1	5	2	4	5	0	1	1	1	0	0	2	2	1	2	1	1	2	1	1	1	3	24	1	4	4	1	0	1	0	0	2	1	0
391	4	1	1	1	2	2	2	3	1	1	1	1	2	1	1	1	5	2	4	5	0	1	1	1	0	0	2	2	1	2	1	1	2	1	1	1	3	24	1	4	4	1	0	1	0	0	2	1	0
391	4	1	1	1	2	2	2	3	1	1	1	1	2	1	1	1	5	2	4	5	0	1	1	1	0	0	2	2	1	2	1	1	2	1	1	1	3	24	1	4	4	1	0	1	0	0	2	1	0
391	4	1	1	1	2	2	2	3	1	1	1	1	2	1	1	1	5	2	4	5	0	1	1	1	0	0	2	2	1	2	1	1	2	1	1	1	3	24	1	4	4	1	0	1	0	0	2	1	0
392	4	2	2	1	1	3	2	3	2	1	2	1	1	1	1	2	4	1	2	2	0	0	0	1	0	0	1	1	1	1	1	1	2	1	1	1	2	7	3	4	4	0	0	0	0	1	2	2	0
392	4	2	2	1	1	3	2	3	2	1	2	1	1	1	1	2	4	1	2	2	0	0	0	1	0	0	1	1	1	1	1	1	2	1	1	1	2	7	3	4	4	0	0	0	0	1	2	2	0
393	2	1	3	1	1	2	1	3	1	2	2	1	1	1	1	1	1	1	1	3	0	0	0	0	1	0	1	1	1	1	2	1	2	1	1	1	2	4	3	4	4	0	1	1	0	0	0	1	0
393	2	1	3	1	1	2	1	3	1	2	2	1	1	1	1	1	1	1	1	3	0	0	0	0	1	0	1	1	1	1	2	1	2	1	1	1	2	4	3	4	4	0	1	1	0	0	0	1	0
393	2	1	3	1	1	2	1	3	1	2	2	1	1	1	1	1	1	1	1	3	0	0	0	0	1	0	1	1	1	1	2	1	2	1	1	1	2	4	3	4	4	0	1	1	0	0	0	1	0
394	2	2	2	2	1	3	1	3	2	1	1	1	1	1	2	1	1	2	4	4	1	1	1	0	0	0	2	2	2	1	1	1	1	1	1	1	3	17	3	4	4	1	1	1	0	1	0	1	0
394	2	2	2	2	1	3	1	3	2	1	1	1	1	1	2	1	1	2	4	4	1	1	1	0	0	0	2	2	2	1	1	1	1	1	1	1	3	17	3	4	4	1	1	1	0	1	0	1	0
394	2	2	2	2	1	3	1	3	2	1	1	1	1	1	2	1	1	2	4	4	1	1	1	0	0	0	2	2	2	1	1	1	1	1	1	1	3	17	3	4	4	1	1	1	0	1	0	1	0
394	2	2	2	2	1	3	1	3	2	1	1	1	1	1	2	1	1	2	4	4	1	1	1	0	0	0	2	2	2	1	1	1	1	1	1	1	3	17	3	4	4	1	1	1	0	1	0	1	0
395	1	1	1	1	1	2	3	2	2	1	1	3	1	1	2	1	2	1	1	3	0	0	0	0	0	0	1	1	1	1	1	2	1	1	1	1	3	2	4	2	2	1	0	0	1	0	1	1	1
395	1	1	1	1	1	2	3	2	2	1	1	3	1	1	2	1	2	1	1	3	0	0	0	0	0	0	1	1	1	1	1	2	1	1	1	1	3	2	4	2	2	1	0	0	1	0	1	1	1
395	1	1	1	1	1	2	3	2	2	1	1	3	1	1	2	1	2	1	1	3	0	0	0	0	0	0	1	1	1	1	1	2	1	1	1	1	3	2	4	2	2	1	0	0	1	0	1	1	1
396	4	2	3	1	2	1	1	3	1	2	2	1	1	2	2	2	1	2	2	2	1	0	1	1	0	#NULL!	1	1	1	1	2	1	1	1	1	1	3	10	4	2	2	1	1	1	0	1	2	2	0
396	4	2	3	1	2	1	1	3	1	2	2	1	1	2	2	2	1	2	2	2	1	0	1	1	0	#NULL!	1	1	1	1	2	1	1	1	1	1	3	10	4	2	2	1	1	1	0	1	2	2	0
397	2	2	1	1	5	2	4	2	2	2	1	2	1	2	3	1	2	3	1	2	0	0	0	0	0	0	1	1	2	1	1	1	1	1	1	1	3	4	3	4	4	0	0	1	0	0	0	2	1
397	2	2	1	1	5	2	4	2	2	2	1	2	1	2	3	1	2	3	1	2	0	0	0	0	0	0	1	1	2	1	1	1	1	1	1	1	3	4	3	4	4	0	0	1	0	0	0	2	1
398	1	1	1	1	4	2	2	1	2	1	2	2	2	2	3	1	1	3	3	2	1	1	0	0	0	0	1	1	1	1	1	1	1	1	1	2	2	1	1	4	4	0	0	1	1	0	2	1	1
398	1	1	1	1	4	2	2	1	2	1	2	2	2	2	3	1	1	3	3	2	1	1	0	0	0	0	1	1	1	1	1	1	1	1	1	2	2	1	1	4	4	0	0	1	1	0	2	1	1
399	2	1	1	1	5	3	1	2	2	1	2	1	1	1	3	2	1	1	2	3	0	0	0	0	1	0	1	1	1	1	1	1	2	1	1	2	3	7	1	3	3	0	1	1	0	0	1	2	0
399	2	1	1	1	5	3	1	2	2	1	2	1	1	1	3	2	1	1	2	3	0	0	0	0	1	0	1	1	1	1	1	1	2	1	1	2	3	7	1	3	3	0	1	1	0	0	1	2	0
399	2	1	1	1	5	3	1	2	2	1	2	1	1	1	3	2	1	1	2	3	0	0	0	0	1	0	1	1	1	1	1	1	2	1	1	2	3	7	1	3	3	0	1	1	0	0	1	2	0
400	1	2	1	1	1	2	3	2	2	2	1	1	1	1	1	1	1	1	1	2	0	0	0	0	0	0	1	1	1	1	2	1	1	1	1	2	2	10	3	4	4	0	1	0	1	1	1	2	1
400	1	2	1	1	1	2	3	2	2	2	1	1	1	1	1	1	1	1	1	2	0	0	0	0	0	0	1	1	1	1	2	1	1	1	1	2	2	10	3	4	4	0	1	0	1	1	1	2	1
401	1	1	2	1	1	2	4	1	3	2	1	1	2	1	2	1	2	1	4	4	0	0	1	0	0	0	2	1	2	1	1	2	1	1	1	1	3	19	3	4	4	0	0	1	0	0	0	2	1
401	1	1	2	1	1	2	4	1	3	2	1	1	2	1	2	1	2	1	4	4	0	0	1	0	0	0	2	1	2	1	1	2	1	1	1	1	3	19	3	4	4	0	0	1	0	0	0	2	1
401	1	1	2	1	1	2	4	1	3	2	1	1	2	1	2	1	2	1	4	4	0	0	1	0	0	0	2	1	2	1	1	2	1	1	1	1	3	19	3	4	4	0	0	1	0	0	0	2	1
401	1	1	2	1	1	2	4	1	3	2	1	1	2	1	2	1	2	1	4	4	0	0	1	0	0	0	2	1	2	1	1	2	1	1	1	1	3	19	3	4	4	0	0	1	0	0	0	2	1
402	2	2	2	1	1	1	1	3	3	2	1	2	1	1	1	2	1	1	2	4	1	0	0	0	0	0	2	2	2	1	1	1	1	1	1	1	2	11	1	2	2	1	1	0	0	1	2	1	0
402	2	2	2	1	1	1	1	3	3	2	1	2	1	1	1	2	1	1	2	4	1	0	0	0	0	0	2	2	2	1	1	1	1	1	1	1	2	11	1	2	2	1	1	0	0	1	2	1	0
402	2	2	2	1	1	1	1	3	3	2	1	2	1	1	1	2	1	1	2	4	1	0	0	0	0	0	2	2	2	1	1	1	1	1	1	1	2	11	1	2	2	1	1	0	0	1	2	1	0
402	2	2	2	1	1	1	1	3	3	2	1	2	1	1	1	2	1	1	2	4	1	0	0	0	0	0	2	2	2	1	1	1	1	1	1	1	2	11	1	2	2	1	1	0	0	1	2	1	0
403	4	1	1	1	1	2	4	1	2	2	1	1	1	1	1	1	2	1	2	5	0	0	0	0	0	0	2	2	2	2	1	1	1	1	1	1	2	13	1	4	4	0	0	1	0	0	0	2	1
403	4	1	1	1	1	2	4	1	2	2	1	1	1	1	1	1	2	1	2	5	0	0	0	0	0	0	2	2	2	2	1	1	1	1	1	1	2	13	1	4	4	0	0	1	0	0	0	2	1
403	4	1	1	1	1	2	4	1	2	2	1	1	1	1	1	1	2	1	2	5	0	0	0	0	0	0	2	2	2	2	1	1	1	1	1	1	2	13	1	4	4	0	0	1	0	0	0	2	1
403	4	1	1	1	1	2	4	1	2	2	1	1	1	1	1	1	2	1	2	5	0	0	0	0	0	0	2	2	2	2	1	1	1	1	1	1	2	13	1	4	4	0	0	1	0	0	0	2	1
403	4	1	1	1	1	2	4	1	2	2	1	1	1	1	1	1	2	1	2	5	0	0	0	0	0	0	2	2	2	2	1	1	1	1	1	1	2	13	1	4	4	0	0	1	0	0	0	2	1
404	1	2	1	1	1	6	1	3	2	1	2	2	1	2	3	1	1	1	1	3	0	0	0	0	0	0	1	1	1	1	1	1	1	1	2	1	3	1	1	2	2	1	0	1	0	0	1	2	1
404	1	2	1	1	1	6	1	3	2	1	2	2	1	2	3	1	1	1	1	3	0	0	0	0	0	0	1	1	1	1	1	1	1	1	2	1	3	1	1	2	2	1	0	1	0	0	1	2	1
404	1	2	1	1	1	6	1	3	2	1	2	2	1	2	3	1	1	1	1	3	0	0	0	0	0	0	1	1	1	1	1	1	1	1	2	1	3	1	1	2	2	1	0	1	0	0	1	2	1
405	4	2	3	1	2	3	1	2	2	2	1	1	1	1	2	1	1	1	1	3	0	0	1	1	0	0	2	2	2	1	1	1	1	1	1	1	3	13	1	4	4	0	1	0	0	1	2	2	0
405	4	2	3	1	2	3	1	2	2	2	1	1	1	1	2	1	1	1	1	3	0	0	1	1	0	0	2	2	2	1	1	1	1	1	1	1	3	13	1	4	4	0	1	0	0	1	2	2	0
405	4	2	3	1	2	3	1	2	2	2	1	1	1	1	2	1	1	1	1	3	0	0	1	1	0	0	2	2	2	1	1	1	1	1	1	1	3	13	1	4	4	0	1	0	0	1	2	2	0
406	4	2	2	1	2	2	1	3	1	1	1	1	3	1	3	1	2	2	4	4	1	1	0	0	0	0	1	1	1	1	2	1	1	1	1	2	3	10	1	4	4	0	0	1	0	0	1	1	0
406	4	2	2	1	2	2	1	3	1	1	1	1	3	1	3	1	2	2	4	4	1	1	0	0	0	0	1	1	1	1	2	1	1	1	1	2	3	10	1	4	4	0	0	1	0	0	1	1	0
406	4	2	2	1	2	2	1	3	1	1	1	1	3	1	3	1	2	2	4	4	1	1	0	0	0	0	1	1	1	1	2	1	1	1	1	2	3	10	1	4	4	0	0	1	0	0	1	1	0
406	4	2	2	1	2	2	1	3	1	1	1	1	3	1	3	1	2	2	4	4	1	1	0	0	0	0	1	1	1	1	2	1	1	1	1	2	3	10	1	4	4	0	0	1	0	0	1	1	0
407	2	2	1	1	4	5	1	2	1	1	1	1	1	1	3	1	1	1	4	5	0	0	0	0	0	0	2	1	2	1	1	1	1	2	2	1	3	8	1	3	3	0	0	1	0	0	1	2	1
407	2	2	1	1	4	5	1	2	1	1	1	1	1	1	3	1	1	1	4	5	0	0	0	0	0	0	2	1	2	1	1	1	1	2	2	1	3	8	1	3	3	0	0	1	0	0	1	2	1
407	2	2	1	1	4	5	1	2	1	1	1	1	1	1	3	1	1	1	4	5	0	0	0	0	0	0	2	1	2	1	1	1	1	2	2	1	3	8	1	3	3	0	0	1	0	0	1	2	1
407	2	2	1	1	4	5	1	2	1	1	1	1	1	1	3	1	1	1	4	5	0	0	0	0	0	0	2	1	2	1	1	1	1	2	2	1	3	8	1	3	3	0	0	1	0	0	1	2	1
407	2	2	1	1	4	5	1	2	1	1	1	1	1	1	3	1	1	1	4	5	0	0	0	0	0	0	2	1	2	1	1	1	1	2	2	1	3	8	1	3	3	0	0	1	0	0	1	2	1
408	4	2	1	2	1	5	3	1	2	1	1	1	1	2	1	2	1	2	4	5	0	1	0	0	1	0	1	1	1	2	1	1	2	1	2	1	3	8	1	4	4	1	1	1	1	1	2	1	1
408	4	2	1	2	1	5	3	1	2	1	1	1	1	2	1	2	1	2	4	5	0	1	0	0	1	0	1	1	1	2	1	1	2	1	2	1	3	8	1	4	4	1	1	1	1	1	2	1	1
408	4	2	1	2	1	5	3	1	2	1	1	1	1	2	1	2	1	2	4	5	0	1	0	0	1	0	1	1	1	2	1	1	2	1	2	1	3	8	1	4	4	1	1	1	1	1	2	1	1
408	4	2	1	2	1	5	3	1	2	1	1	1	1	2	1	2	1	2	4	5	0	1	0	0	1	0	1	1	1	2	1	1	2	1	2	1	3	8	1	4	4	1	1	1	1	1	2	1	1
408	4	2	1	2	1	5	3	1	2	1	1	1	1	2	1	2	1	2	4	5	0	1	0	0	1	0	1	1	1	2	1	1	2	1	2	1	3	8	1	4	4	1	1	1	1	1	2	1	1
[truncated: 12 more columns]
